# Supplementary material for: Simultaneous determination of zircon U–Pb age and titanium concentration using LA-ICP-MS: Analysis data and crystallization temperature
Source: Data Brief. 2020 Jul 29;32:106092. doi: 10.1016/j.dib.2020.106092 (PMC7408336; doi:10.1016/j.dib.2020.106092)
Supplement: Supplementary file 1 [file mmc1.zip]

Archive with 6 entries (6 files):
- Table S1.xlsx
- Table S2.xlsx
- Table S3.xlsx
- Table S4.xlsx
- Table S5  Biotite K-Ar age.xls
- Table S6 Crystallization temperature.xlsx
