# Supplementary material for: Simultaneous determination of zircon U–Pb age and titanium concentration using LA-ICP-MS: Analysis data and crystallization temperature
Source: Data Brief. 2020 Jul 29;32:106092. doi: 10.1016/j.dib.2020.106092 (PMC7408336; doi:10.1016/j.dib.2020.106092)
Supplement: Supplementary file 1 [file mmc1.zip › Table S1.xlsx]

## Sheet: Sheet1
Supplementary Table S1 U-Pb isotopic data of the GJ-1 and Plešovice zircons and titanium concetrations of the 91500 zircons obtained from the LA-ICP-MS (α) system.
Sample name	Isotope ratios								Age (Ma)							Elemental concentration (μg/g) and ratio							Sample name	Ti content (μg/g)	2σ
	207Pb/235U	2σ	206Pb/238U	2σ	error correlation	207Pb/206Pb	2σ		235U-207Pb	2σ	238U-206Pb	2σ	207Pb-206Pb	2σ		U	2σ	Th	2σ	Th/U	2σ
GJ-1	0.81326	0.0291596	0.0986852	0.00325954	0.921199	0.059769	0.000833833		604.281	16.3287	606.699	19.125	595.223	30.2291		340.527	83.0478	15.501	7.56077	0.0455206	0.00369887		91500	5.09954	0.376133
GJ-1	0.820397	0.0293677	0.0990877	0.00327178	0.922399	0.0600486	0.000830243		608.27	16.3807	609.06	19.1898	605.327	29.9081		341.498	83.2842	15.5423	7.58089	0.0455122	0.00369692		91500	4.72985	0.339752
GJ-1	0.812922	0.0292655	0.099378	0.0032922	0.920213	0.0593277	0.000836001		604.092	16.3911	610.762	19.3044	579.142	30.6158		327.335	79.8347	15.082	7.35677	0.046075	0.00375488		91500	5.0622	0.378083
GJ-1	0.799333	0.0285147	0.0966445	0.0031831	0.923276	0.0599859	0.000822009		596.452	16.0912	594.714	18.7112	603.067	29.6537		353.169	86.1268	15.7755	7.69433	0.0446686	0.00362163		91500	5.31505	0.398982
GJ-1	0.78187	0.0278753	0.0922092	0.00303426	0.922982	0.0614978	0.000843778		586.55	15.8845	568.589	17.9087	656.689	29.4268		358.912	87.5257	16.0512	7.82863	0.0447219	0.00361939		91500	5.24762	0.393076
GJ-1	0.791286	0.0580189	0.0917286	0.00648221	0.96379	0.0625644	0.00122328		591.901	32.8878	565.752	38.276	693.459	41.6811		491.576	55.5135	20.2211	4.56712	0.0411352	0.00318047		91500	5.27787	0.394712
GJ-1	0.791655	0.0251596	0.0961078	0.0021923	0.717751	0.0597415	0.00132203		592.11	14.2587	591.559	12.8933	594.223	47.9578		412.949	32.219	16.6678	2.60092	0.040363	0.00314954		91500	5.17157	0.382069
GJ-1	0.840481	0.034249	0.100625	0.00351348	0.856864	0.0605789	0.00127264		619.411	18.895	618.07	20.5786	624.315	45.2994		420.03	29.835	17.4402	2.47759	0.0415213	0.00354835		91500	5.28548	0.391721
GJ-1	0.780562	0.0614927	0.0951325	0.00724202	0.966306	0.0595083	0.00120669		585.804	35.0668	585.82	42.6296	585.742	44.008		460.627	57.899	17.2854	4.34542	0.0375258	0.0030855		91500	5.358	0.399521
GJ-1	0.776865	0.0431352	0.0945472	0.00464519	0.884848	0.059593	0.00154154		583.693	24.6494	582.374	27.3582	588.83	56.111		487.82	71.7242	18.5953	5.46814	0.0381192	0.00350116		91500	5.61377	0.325426
GJ-1	0.815298	0.0570946	0.0969335	0.00633559	0.93333	0.0610016	0.00153369		605.422	31.9357	596.413	37.2327	639.292	54.0783		494.284	87.3527	20.0585	7.0897	0.0405808	0.00330788		91500	5.6438	0.330045
GJ-1	0.785842	0.0497401	0.0938614	0.00535296	0.901022	0.0607221	0.00166718		588.81	28.281	578.333	31.5464	629.405	59.153		563.428	79.9711	23.4334	6.65213	0.0415908	0.00491554		91500	5.64147	0.327675
GJ-1	0.820591	0.0504438	0.098602	0.0054047	0.891673	0.0603587	0.00167962		608.378	28.1336	606.211	31.7139	616.458	60.0829		570.534	43.7236	25.0096	3.83329	0.0438353	0.00443725		91500	5.80716	0.346796
GJ-1	0.795998	0.0580487	0.0997028	0.00671579	0.923653	0.0579033	0.00161824		594.569	32.8183	612.667	39.3677	526.105	61.2687		582.911	51.7928	24.4891	4.35183	0.0420118	0.00473132		91500	5.73844	0.342174
GJ-1	0.75839	0.0621014	0.0925394	0.00709359	0.936118	0.059438	0.0017117		573.081	35.8605	570.538	41.855	583.177	62.5265		583.961	94.6825	24.0534	7.79998	0.0411901	0.00619286		91500	5.94403	0.355691
GJ-1	0.797663	0.0629358	0.0998401	0.00733422	0.931045	0.0579446	0.00166829		595.509	35.5483	613.472	42.9875	527.668	63.1019		478.536	62.6506	20.7121	5.42331	0.0432821	0.0049073		91500	5.74126	0.34244
																							91500	6.00727	0.356271
PSV	0.383797	0.0282847	0.0523172	0.00367862	0.954093	0.0532055	0.00117441		329.828	20.7544	328.732	22.535	337.57	50.0046		783.691	88.3091	61.8464	13.9381	0.0789168	0.00537464		91500	5.91063	0.352003
PSV	0.389789	0.0123114	0.0524845	0.00110818	0.668495	0.0538638	0.00126527		334.215	8.99477	329.757	6.78752	365.36	52.9538		747.776	57.9743	58.5626	9.08061	0.0783157	0.00524408
PSV	0.399906	0.0162685	0.0533404	0.00180389	0.831312	0.0543751	0.00122946		341.58	11.7999	334.998	11.0398	386.619	50.7806		786.472	55.4281	60.8722	8.58018	0.0773991	0.00587297
PSV	0.376471	0.0293037	0.052396	0.00395232	0.969089	0.0521114	0.00100071		324.439	21.6165	329.215	24.2098	290.303	43.872		1182.09	148.122	92.2076	23.1082	0.0780041	0.00552302
PSV	0.393749	0.0207969	0.0529445	0.00252454	0.902784	0.0539384	0.00122529		337.104	15.1511	332.574	15.456	368.477	51.1816		1931.98	283.252	168.627	49.4455	0.0872819	0.00702615
PSV	0.390865	0.0267921	0.0538975	0.00347357	0.940218	0.0525966	0.00122786		335.001	19.5592	338.406	21.2469	311.433	53.1324		1437.66	253.638	114.854	40.526	0.0798894	0.00562245
PSV	0.385294	0.0245183	0.0512488	0.00287007	0.880057	0.0545264	0.0016477		330.926	17.9712	322.184	17.5997	392.854	67.7923		938.048	132.73	66.069	18.697	0.0704324	0.00759345
PSV	0.399255	0.0239834	0.0537204	0.00286039	0.886393	0.0539026	0.00149895		341.108	17.4038	337.323	17.4992	366.982	62.6707		1164.08	87.9598	91.3254	13.8015	0.0784532	0.00681621
PSV	0.404219	0.0290632	0.0561609	0.00371492	0.920004	0.0522014	0.00147094		344.704	21.0154	352.235	22.6745	294.241	64.3304		1172.92	103.174	94.4857	16.6226	0.0805559	0.00803251
