# Supplementary material for: Simultaneous determination of zircon U–Pb age and titanium concentration using LA-ICP-MS: Analysis data and crystallization temperature
Source: Data Brief. 2020 Jul 29;32:106092. doi: 10.1016/j.dib.2020.106092 (PMC7408336; doi:10.1016/j.dib.2020.106092)
Supplement: Supplementary file 1 [file mmc1.zip › Table S2.xlsx]

## Sheet: PlotDat1
Source sheet	BG	0.2	12.943	1	13.8634	1.17218	0.85	12.6912
Plot name	Average0	25.8	12.943	2	13.9761	1.00382	1.15	12.6912
Plot Type	15			3	13.577	1.07227	1.15	15.0356
1st free col	8			4	14.2285	1.07442	0.85	15.0356
Sigma Level	1			5	12.2421	0.808248	0.85	12.6912
Absolute Errs	TRUE			6	12.2668	0.808478	ErrBox	ErrBox
Symbol Type	1			7	13.3674	0.88194	1.85	12.9723
Inverse Plot	FALSE			8	13.7925	0.898995	2.15	12.9723
Color Plot	TRUE			9	12.5507	0.816791	2.15	14.9799
3D plot	FALSE			10	13.4987	0.936557	1.85	14.9799
Linear	FALSE			11	13.376	0.809878	1.85	12.9723
Data Range	W4:X28			12	13.1672	0.792996	ErrBox	ErrBox
Filled Symbols	TRUE			13	13.6365	0.845552	2.85	12.5048
ConcAge	FALSE			14	13.4668	0.823844	3.15	12.5048
ConcSwap	FALSE			15	13.4868	0.813832	3.15	14.6493
1st Symbol-row	1			16	12.7814	0.815893	2.85	14.6493
				17	12.6651	0.709247	2.85	12.5048
				18	12.7378	0.744387	ErrBox	ErrBox
				19	12.3581	0.91814	3.85	13.1541
				20	11.7525	1.34873	4.15	13.1541
				21	12.9736	0.955929	4.15	15.3029
				22	12.6376	0.893673	3.85	15.3029
				23	12.6807	0.854491	3.85	13.1541
				24	12.3176	0.915253	ErrBox	ErrBox
				25	11.2781	0.814905	4.85	11.4339
				IsoLine	IsoLine	IsoLine	5.15	11.4339
							5.15	13.0504
							4.85	13.0504
							4.85	11.4339
							ErrBox	ErrBox
							5.85	11.4583
							6.15	11.4583
							6.15	13.0753
							5.85	13.0753
							5.85	11.4583
							ErrBox	ErrBox
							6.85	12.4854
							7.15	12.4854
							7.15	14.2493
							6.85	14.2493
							6.85	12.4854
							ErrBox	ErrBox
							7.85	12.8935
							8.15	12.8935
							8.15	14.6915
							7.85	14.6915
							7.85	12.8935
							ErrBox	ErrBox
							8.85	11.7339
							9.15	11.7339
							9.15	13.3675
							8.85	13.3675
							8.85	11.7339
							ErrBox	ErrBox
							9.85	12.5621
							10.15	12.5621
							10.15	14.4352
							9.85	14.4352
							9.85	12.5621
							ErrBox	ErrBox
							10.85	12.5662
							11.15	12.5662
							11.15	14.1859
							10.85	14.1859
							10.85	12.5662
							ErrBox	ErrBox
							11.85	12.3742
							12.15	12.3742
							12.15	13.9602
							11.85	13.9602
							11.85	12.3742
							ErrBox	ErrBox
							12.85	12.791
							13.15	12.791
							13.15	14.4821
							12.85	14.4821
							12.85	12.791
							ErrBox	ErrBox
							13.85	12.6429
							14.15	12.6429
							14.15	14.2906
							13.85	14.2906
							13.85	12.6429
							ErrBox	ErrBox
							14.85	12.673
							15.15	12.673
							15.15	14.3006
							14.85	14.3006
							14.85	12.673
							ErrBox	ErrBox
							15.85	11.9655
							16.15	11.9655
							16.15	13.5973
							15.85	13.5973
							15.85	11.9655
							ErrBox	ErrBox
							16.85	11.9558
							17.15	11.9558
							17.15	13.3743
							16.85	13.3743
							16.85	11.9558
							ErrBox	ErrBox
							17.85	11.9934
							18.15	11.9934
							18.15	13.4822
							17.85	13.4822
							17.85	11.9934
							ErrBox	ErrBox
							18.85	11.4399
							19.15	11.4399
							19.15	13.2762
							18.85	13.2762
							18.85	11.4399
							ErrBox	ErrBox
							19.85	10.4038
							20.15	10.4038
							20.15	13.1013
							19.85	13.1013
							19.85	10.4038
							ErrBox	ErrBox
							20.85	12.0176
							21.15	12.0176
							21.15	13.9295
							20.85	13.9295
							20.85	12.0176
							ErrBox	ErrBox
							21.85	11.7439
							22.15	11.7439
							22.15	13.5313
							21.85	13.5313
							21.85	11.7439
							ErrBox	ErrBox
							22.85	11.8262
							23.15	11.8262
							23.15	13.5352
							22.85	13.5352
							22.85	11.8262
							ErrBox	ErrBox
							23.85	11.4024
							24.15	11.4024
							24.15	13.2329
							23.85	13.2329
							23.85	11.4024
							ErrBox	ErrBox
							24.85	10.4632
							25.15	10.4632
							25.15	12.093
							24.85	12.093
							24.85	10.4632
							ErrBox	ErrBox

## Sheet: 報告書用
Supplementary Table S2 U-Pb isotopic and concentration data of the KRG and OKG obtained from the LA-ICP-MS (α) system
Rock body	Sample name	Comment	Isotope ratios								Age (Ma)									Elemental concentration (μg/g) and ratio
			207Pb/235U	2σ	206Pb/238U	2σ	error correlation	207Pb/206Pb	2σ		235U-207Pb	2σ	238U-206Pb	2σ	207Pb-206Pb	2σ	Corrected age*1	2σ		Si	2σ	Ti	2σ	Th	2σ	U	2σ	Th/U	2σ
KRG	9-2a No.1 core		0.00117846	0.000486279	0.000152069	1.47228e-05	0.234629	0.056205	0.0225449		1.19589	0.493179	0.980223	0.0948949	460.477	889.339	1.06619	0.0906198		152804	6157.73	1.71249	0.122521	265	55.9867	626.165	66.1449	0.423212	0.0999657
KRG	9-2a No.1 rim		0.00291639	0.000817764	0.000125377	1.48303e-05	0.421842	0.168705	0.0428903		2.95694	0.827929	0.808179	0.09559	2544.83	426.054	0.781163	0.0853591		152804	6158.29	1.78926	0.128822	321.263	67.9472	496.734	52.5295	0.646752	0.152934
KRG	9-2b No.1 rim		0.00202678	0.000518443	0.000141034	1.48488e-05	0.411599	0.104228	0.0242979		2.05588	0.525353	0.909097	0.0957079	1700.73	429.408	0.940687	0.0857495		152804	6149.63	2.24223	0.131558	707.771	235.691	811.223	135.071	0.872474	0.324832
KRG	9-2b No.2 rim1		0.00135513	0.000776197	0.000114489	1.62819e-05	0.248284	0.0858447	0.0476309		1.37504	0.787071	0.738004	0.104948	1334.69	1073.04	0.799341	0.0987077		152804	6154.55	2.56219	0.157738	188.323	21.9033	383.216	22.2852	0.491427	0.0639027
KRG	9-2c No.1 core		0.0146328	0.00227175	0.000253557	2.28005e-05	0.579212	0.418553	0.0529706		14.7502	2.27343	1.63433	0.146945	3977.1	189.477	0.961928	0.131278		152804	4784.4	2.54879	0.2253	246.116	3.90669	450.62	7.50636	0.546172	0.0125673
KRG	9-2c No.2 core		0.00109661	0.00030342	0.000107008	9.21679e-06	0.311294	0.0743248	0.019543		1.11287	0.30775	0.689784	0.0594089	1050.3	529.936	0.763592	0.0566772		152804	6151.88	1.81629	0.118015	962.704	202.984	1200.54	126.565	0.801894	0.189035
KRG	9-2c No.3 core		0.000879224	0.000339844	0.000110722	1.0196e-05	0.238241	0.0575922	0.02162		0.892357	0.344769	0.713722	0.0657206	514.281	824.646	0.800673	0.0666773		152804	6152.47	2.31547	0.1404	779.226	164.382	974.036	102.739	0.799997	0.188683
KRG	9-2c No.4 rim		0.00865377	0.00211964	0.000206786	2.56576e-05	0.506568	0.303517	0.0640984		8.74909	2.13378	1.33289	0.165365	3488.26	326.695	0.996871	0.147231		152804	6151.61	5.13979	0.262383	168.349	19.7506	277.582	16.2826	0.606485	0.0795505
KRG	9-2c No.5 core		0.00142689	0.000408082	0.000113372	1.00153e-05	0.308887	0.0912813	0.0248293		1.44781	0.413769	0.730804	0.0645554	1452.48	517.586	0.787466	0.0615962		152804	6150.97	3.18162	0.175384	760.046	87.0949	1057.47	60.5888	0.718737	0.0920827
KRG	9-2c No.5 rim		0.00085461	0.000778459	0.000109284	1.6637e-05	0.167129	0.0567167	0.0509363		0.867386	0.789759	0.70445	0.107237	480.534	1984.3	0.791396	0.107901		152804	6151.42	0.923043	0.0802688	152.916	17.8131	358.723	20.8935	0.426279	0.055518
KRG	9-2d No.2 rim1		0.00367049	0.00150647	0.000110322	2.15521e-05	0.475982	0.241302	0.0870989		3.72013	1.52405	0.71114	0.138918	3128.58	574.045	0.633615	0.118508		152804	6151.13	1.45252	0.101522	184.431	61.5803	259.591	43.3379	0.710467	0.26522
KRG	9-2d No.2 rim2		0.00120226	0.000670784	0.000119274	1.72049e-05	0.258537	0.0731061	0.0394017		1.22002	0.680285	0.768841	0.110896	1016.9	1091.74	0.841045	0.101867		152804	6152.28	1.9676	0.125061	289.752	96.6011	421.257	70.2219	0.687827	0.256383
KRG	9-2d No.3 core		0.0140235	0.00231124	0.000204841	2.00298e-05	0.593295	0.496522	0.0658741		14.1403	2.31434	1.32036	0.129094	4230.92	195.676	0.665498	0.122108		152804	4775.07	9.62236	0.504273	246.845	3.74652	391.629	6.45051	0.630303	0.0141173
KRG	9-2e No.2 core		0.0102088	0.00175371	0.000182952	1.79266e-05	0.570396	0.404703	0.0571028		10.3133	1.76269	1.17928	0.115541	3926.64	211.912	0.742136	0.103606		152804	4780.87	1.56103	0.182533	369.416	5.31019	486.363	7.87951	0.759548	0.0164508
KRG	9-2e No.3 rim		0.00445924	0.000996805	0.000138068	1.47175e-05	0.47686	0.234243	0.0460251		4.51777	1.00765	0.889982	0.0948619	3081.27	313.698	0.776389	0.0842633		152804	4780.41	3.95328	0.275594	423.951	5.95661	550.019	8.74941	0.770793	0.0163593
KRG	9-2e No.4 core		0.0114646	0.00171749	0.00023128	1.95174e-05	0.563308	0.359515	0.0445003		11.5747	1.72414	1.49076	0.125788	3747.81	188.06	0.997547	0.109948		152804	4779.03	2.13357	0.202166	306.708	4.52341	501.673	8.04095	0.611371	0.0133163
KRG	9-2e No.4 rim		0.00234506	0.000511172	0.000146181	1.19329e-05	0.374491	0.116348	0.0235159		2.37834	0.517821	0.942276	0.0769133	1900.86	363.249	0.956961	0.0715465		152804	4784.28	3.80825	0.272083	668.301	8.74965	907.241	13.5045	0.73663	0.0146028
KRG	9-2f No.1 core		0.0042814	0.000581158	0.000150692	1.00363e-05	0.490653	0.206061	0.0243724		4.33798	0.587583	0.971348	0.0646883	2874.81	192.205	0.873074	0.0580803		152804	4799.16	2.91342	0.273061	1525.51	19.0767	1708.56	24.7447	0.892861	0.0170844
KRG	9-2f No.2 core		0.00245978	0.000300732	0.000134808	7.39707e-06	0.448807	0.132336	0.0144584		2.49455	0.304609	0.868971	0.0476782	2129.2	191.247	0.872573	0.04482		152804	4796.08	16.6949	0.848709	3834.24	45.747	2988.5	41.8353	1.283	0.0235988
OKG	BZR12-1		0.0212018	0.00430168	0.00220316	0.000200994	0.449646	0.0697951	0.0126486		21.3029	4.27717	14.1869	1.29284	922.331	372.463	13.8634	1.17218		152804	5502.51	4.00068	0.228121	37.2463	1.32342	163.151	4.86125	0.228293	0.0105862
OKG	BZR12-2		0.0189864	0.00247168	0.0022005	0.000170442	0.594984	0.0625779	0.00654764		19.0977	2.46294	14.1697	1.09633	693.916	223.035	13.9761	1.00382		152804	5501.84	4.52143	0.252767	217.939	5.35587	460.502	11.9338	0.473264	0.0169022
OKG	BZR12-7		0.0721678	0.00820332	0.00260302	0.000212832	0.719308	0.201078	0.0158783		70.7545	7.76885	16.7583	1.36844	2834.97	128.778	13.577	1.07227		152804	5501.52	7.55514	0.398854	56.1729	1.75592	249.608	6.90409	0.225045	0.00939329
OKG	BZR1-10	Inherited	0.228995	0.0172408	0.0221198	0.00155944	0.936389	0.0750834	0.00198398		209.369	14.2442	141.039	9.83524	1070.73	53.0919	141.126	9.84626		152804	5502.99	24.3151	1.20856	332.536	7.89422	652.582	16.5424	0.50957	0.0176971
OKG	BZR1-11		0.0178329	0.0029869	0.00222755	0.000181406	0.486211	0.058062	0.00849815		17.9476	2.97971	14.3437	1.16682	532.102	320.544	14.2285	1.07442		152804	5501.18	6.3783	0.341778	102.904	2.80557	293.841	7.94168	0.350204	0.0134443
OKG	BZR2-15		0.0137711	0.00122143	0.00190074	0.000135411	0.803214	0.0525467	0.0027763		13.8875	1.22338	12.2413	0.871261	309.273	120.298	12.2421	0.808248		152804	6533.4	7.88368	1.03893	1.17928e+06	32051.1	49952.7	1452.96	23.608	0.939794
OKG	BZR2-16		0.0123115	0.00109893	0.0018917	0.000134551	0.796845	0.0472019	0.00254558		12.4246	1.10227	12.1831	0.865731	59.4516	128.542	12.2668	0.808478		152804	6413.52	4.4721	0.781694	1.27077e+06	33750	50021.4	1424.7	25.4046	0.989336
OKG	BZR15-23		0.0170563	0.00146843	0.0020944	0.00014898	0.826229	0.0590642	0.00286457		17.1727	1.46602	13.4872	0.958382	569.464	105.546	13.3674	0.88194		152804	5504.18	2.18371	0.143329	885.007	19.9594	2521.79	60.7906	0.350943	0.011585
OKG	BZR15-25		0.016757	0.00132012	0.00215422	0.000151345	0.891786	0.0564166	0.00201095		16.8738	1.31834	13.872	0.973533	468.801	78.9158	13.7925	0.898995		152804	5501.31	0.764592	0.0682681	354.267	8.31543	4255.03	101.545	0.0832584	0.00278695
OKG	BZR15-26		0.0416189	0.00306548	0.00218748	0.000153277	0.951314	0.137989	0.0031327		41.4034	2.98827	14.086	0.985929	2202.12	39.4215	12.5507	0.816791		152804	5502.18	27.9472	1.38287	1854.14	40.9593	5459.38	130.051	0.339624	0.0110337
OKG	BZR3-28		0.0164103	0.00191793	0.00210807	0.000157785	0.640418	0.0564586	0.00506784		16.5275	1.91599	13.5752	1.01501	470.449	198.673	13.4987	0.936557		152804	5501.25	5.70112	0.309739	346.219	8.13328	703.303	17.6312	0.492276	0.0169125
OKG	BZR35-31		0.0143391	0.00111358	0.00207211	0.000134554	0.836148	0.0501888	0.0021379		14.4563	1.11473	13.3439	0.865599	203.748	98.8537	13.376	0.809878		152804	5500.1	2.28187	0.147175	504.008	11.603	3912.87	94.0585	0.128808	0.00428723
OKG	BZR35-32		0.0135281	0.00100995	0.00203442	0.000131414	0.865235	0.0482274	0.00180515		13.6441	1.0118	13.1014	0.845427	110.439	88.3689	13.1672	0.792996		152804	5500.02	2.07491	0.138584	557.811	12.7722	5712.43	136.783	0.0976486	0.00323514
OKG	BZR6-34		0.0142189	0.00131424	0.00210931	0.000140316	0.719711	0.0488904	0.00313735		14.3359	1.31575	13.5832	0.902631	142.579	150.602	13.6365	0.845552		152804	5498.18	3.62779	0.210461	354.713	8.29356	1446.98	35.3854	0.245141	0.00829398
OKG	BZR38-35		0.0167558	0.00137304	0.00210638	0.000138177	0.800536	0.0576933	0.00283319		16.8726	1.37118	13.5643	0.888876	518.134	107.806	13.4668	0.823844		152804	5499.4	2.74772	0.169768	609.609	13.8771	2353.04	56.9752	0.259073	0.00861001
OKG	BZR42-40		0.0176458	0.00130718	0.00211704	0.000136959	0.873308	0.0604519	0.00218165		17.761	1.30427	13.6329	0.881032	619.788	77.8774	13.4868	0.813832		152804	5499.4	5.16892	0.287484	2586.41	56.8129	4774.78	114.473	0.541681	0.0176132
OKG	BZR7-74		0.0139316	0.00149955	0.00198129	0.000135801	0.63679	0.0509979	0.00423241		14.0483	1.5017	12.7596	0.8737	240.735	191.305	12.7814	0.815893		152804	5499.18	3.9355	0.227567	324.524	7.66692	919.724	22.9184	0.352849	0.0121161
OKG	BZR16-41		0.0131472	0.00138409	0.00195741	0.0001166	0.565828	0.0487136	0.00422848		13.2624	1.38714	12.6059	0.750181	134.067	204.037	12.6651	0.709247		152804	5546.31	4.53508	0.291118	485.481	12.7217	1686.69	48.7809	0.287831	0.0112331
OKG	BZR16-42		0.0168227	0.00191075	0.00199995	0.000124166	0.54661	0.0610064	0.00580241		16.9394	1.90804	12.8796	0.798829	639.46	204.573	12.7378	0.744387		152804	5547.54	5.65989	0.348703	284.923	7.89214	1169.95	34.4325	0.243535	0.00984262
OKG	BZR43-45		0.015219	0.00194666	0.00193031	0.000155569	0.630076	0.0571819	0.00567968		15.3367	1.94698	12.4316	1.00093	498.554	218.781	12.3581	0.91814		152804	5545.81	4.91697	0.322956	520.944	14.0946	1245.48	38.1145	0.418267	0.0170851
OKG	BZR44-46		0.0160143	0.00606629	0.00184832	0.000233365	0.333306	0.0628391	0.0224425		16.1319	6.06252	11.9041	1.50159	702.79	760.186	11.7525	1.34873		152804	5547.92	5.59988	0.36034	37.1807	1.83358	135.361	5.78999	0.274677	0.0179313
OKG	BZR31-49		0.0154587	0.00192043	0.00202273	0.000161613	0.643153	0.0554286	0.00527276		15.5764	1.92028	13.0262	1.03972	429.552	212.045	12.9736	0.955929		152804	5546.52	3.719	0.266116	217.539	6.59624	1357.47	41.4032	0.160253	0.00689218
OKG	BZR31-50		0.0129731	0.00134057	0.00195187	0.000149602	0.74172	0.0482048	0.00334098		13.0879	1.34376	12.5703	0.962521	109.334	163.663	12.6376	0.893673		152804	5544.12	4.22901	0.287991	342.234	9.65619	2854.09	84.4426	0.11991	0.00490233
OKG	BZR28-52		0.0139578	0.00132027	0.00196673	0.000143133	0.769399	0.0514722	0.00311		14.0746	1.32212	12.6659	0.920884	262.032	138.742	12.6807	0.854491		152804	5548.35	4.66581	0.31513	575.142	15.4938	3741.82	110.791	0.153707	0.00615288
OKG	BZR40-53		0.0144735	0.00215783	0.00191791	0.000154233	0.539394	0.0547324	0.00687114		14.5908	2.15977	12.3518	0.992347	401.308	281.223	12.3176	0.915253		152804	5546.47	7.2239	0.438481	422.342	11.6706	880.795	27.7591	0.479501	0.0200981
OKG	BZR24-54		0.0242065	0.00272537	0.00184972	0.000143911	0.691024	0.0949126	0.00772421		24.2861	2.70189	11.9131	0.925994	1526.34	153.33	11.2781	0.814905		152804	8002.89	38.6153	3.66775	1.46698e+06	53254.5	26789.2	1091.88	54.76	2.98885
*1 The corrected U-Pb ages according to the method of Sakata (2018) were employed for the zircon samples of the Kurobegawa granite and also the Okueyama granite.
