# Supplementary material for: Simultaneous determination of zircon U–Pb age and titanium concentration using LA-ICP-MS: Analysis data and crystallization temperature
Source: Data Brief. 2020 Jul 29;32:106092. doi: 10.1016/j.dib.2020.106092 (PMC7408336; doi:10.1016/j.dib.2020.106092)
Supplement: Supplementary file 1 [file mmc1.zip › Table S3.xlsx]

## Sheet: Sheet1
Supplementary Table S3 U-Pb isotopic data of the Temora 2 and OD-3 zircons and titanium concetrations of the 91500 zircons obtained from the LA-ICP-MS (β) system.
Sample name	Isotope ratios								Age (Ma)							Elemental concentration (μg/g) and ratio							Sample name	Ti content (μg/g)	2σ
	207Pb/235U	2σ	206Pb/238U	2σ	error correlation	207Pb/206Pb	2σ		235U-207Pb	2σ	238U-206Pb	2σ	207Pb-206Pb	2σ		U	2σ	Th	2σ	Th/U	2σ
Temora 2	0.514023	0.0673967	0.0671432	0.00366572	0.41639	0.0555238	0.00661894		421.151	45.1998	418.921	22.1439	433.377	265.548		94.0036	2.26504	48.5078	1.38039	0.516021	0.412069		91500	4.61754	0.958366
Temora 2	0.522806	0.0427036	0.0672111	0.00315697	0.57505	0.0564155	0.00376997		427.024	28.4741	419.332	19.0695	468.758	147.949		257.317	5.56597	167.123	3.83971	0.64948	0.615372		91500	5.43535	0.913918
Temora 2	0.469679	0.037458	0.0678617	0.00313421	0.579108	0.0501967	0.0032637		390.967	25.8793	423.26	18.9204	204.111	150.875		303.314	6.48691	159.398	3.68344	0.525523	0.406594		91500	4.86691	0.886598
Temora 2	0.522239	0.0562964	0.0660438	0.00338099	0.474899	0.0573503	0.00544063		426.646	37.5515	412.277	20.445	505.031	208.726		141.352	3.24351	47.3823	1.37675	0.335207	0.181301		91500	3.75537	0.945003
Temora 2	0.496285	0.0493286	0.0660423	0.00326951	0.498072	0.0545014	0.00469745		409.185	33.4745	412.268	19.7709	391.825	193.394		171.734	3.84683	76.7463	1.98738	0.446892	0.305269		91500	5.28334	0.890163
Temora 2	0.483807	0.0506627	0.0642696	0.0032386	0.48121	0.0545965	0.0050117		400.681	34.669	401.539	19.6166	395.736	205.831		144.991	3.27947	69.8924	1.81591	0.482046	0.353894		91500	5.12833	0.850139
Temora 2	0.415397	0.0547915	0.0669541	0.00353085	0.399809	0.0449972	0.00544019		352.755	39.3066	417.779	21.333	-55.8078	294.547		121.716	2.85666	63.1631	1.72064	0.518937	0.412578		91500	4.09469	0.812189
Temora 2	0.505389	0.044285	0.0667656	0.00246434	0.421227	0.0549	0.00436303		415.344	29.8702	416.64	14.8919	408.151	177.812		127.594	2.81011	77.6664	1.91525	0.6087	0.556232		91500	4.49788	0.825392
Temora 2	0.512707	0.0400047	0.0655875	0.00229611	0.448674	0.0566953	0.00395347		420.268	26.8526	409.517	13.8907	479.7	154.093		151.719	3.26821	45.5918	1.23273	0.300502	0.144919		91500	4.77254	0.863383
Temora 2	0.474435	0.0406715	0.0654713	0.00235622	0.419809	0.0525563	0.00408921		394.248	28.0088	408.814	14.2558	309.689	177.141		123.746	2.69374	66.7078	1.64488	0.53907	0.439091		91500	5.05804	0.864966
Temora 2	0.501901	0.0220631	0.0651814	0.00185593	0.647725	0.0558462	0.00187036		412.989	14.9161	407.06	11.232	446.258	74.4379		582.126	11.7188	314.456	6.60054	0.540185	0.421568		91500	5.27531	0.917014
Temora 2	0.528792	0.0352827	0.0670904	0.00219349	0.490003	0.0571641	0.00332489		431.008	23.4338	418.602	13.2511	497.87	128.13		199.716	4.20402	130.303	2.94189	0.652442	0.624224		91500	5.22028	0.8443
Temora 2	0.508819	0.0413791	0.0662202	0.00235733	0.437736	0.0557277	0.00407473		417.654	27.8467	413.343	14.2525	441.536	162.647		135.99	2.95268	62.1939	1.57261	0.457343	0.321063		91500	4.60883	0.787178
Temora 2	0.507308	0.0287052	0.0657465	0.0020141	0.541401	0.0559626	0.00266233		416.637	19.337	410.479	12.1828	450.883	105.652		319.347	6.57232	144.035	3.22725	0.45103	0.30072		91500	3.87769	0.761513
Temora 2	0.514554	0.042003	0.0685574	0.0022878	0.408804	0.0544347	0.00405523		421.507	28.1595	427.459	13.8019	389.075	167.239		131.926	2.83846	44.4423	1.15872	0.336873	0.178298		91500	4.50505	0.797926
Temora 2	0.476454	0.0568395	0.0701553	0.00286877	0.342773	0.049256	0.00552011		395.637	39.0895	437.091	17.281	160.033	262.169		72.9482	1.67703	26.4421	0.78703	0.362478	0.214945		91500	5.00855	0.78902
Temora 2	0.510724	0.0294741	0.067241	0.00139217	0.358759	0.0550872	0.00296748		418.936	19.8101	419.512	8.40905	415.765	120.366		206.935	4.26271	100.585	2.27842	0.486071	0.351169		91500	5.27067	0.823081
Temora 2	0.544951	0.0250688	0.0706032	0.00134958	0.415526	0.0559799	0.00234233		441.684	16.4759	439.789	8.1262	451.57	92.9136		284.293	5.75684	184.335	3.9181	0.6484	0.609509		91500	5.25905	0.802002
Temora 2	0.510575	0.0313066	0.0647499	0.00181722	0.457712	0.0571899	0.00311779		418.836	21.0438	404.448	11.0022	498.863	120.074		189.474	3.90865	116.627	2.5671	0.615532	0.554058		91500	4.08191	0.71122
Temora 2	0.523888	0.0447553	0.0692913	0.00208697	0.352559	0.0548351	0.00438372		427.745	29.8209	431.884	12.5817	405.504	178.95		88.1338	1.92125	28.7192	0.796006	0.325859	0.171763		91500	4.97749	0.761251
Temora 2	0.523763	0.0434623	0.0680628	0.00200089	0.35427	0.0558115	0.00433091		427.662	28.9618	424.474	12.0766	444.876	172.513		108.031	2.34915	61.7083	1.50851	0.57121	0.490921		91500	5.51659	0.871642
Temora 2	0.516865	0.0206427	0.0670484	0.00127254	0.47522	0.0559097	0.00196469		423.055	13.8181	418.349	7.68788	448.783	78.069		459.519	9.17898	268.521	5.56315	0.584352	0.491966		91500	5.15067	0.811983
Temora 2	0.52634	0.0248136	0.0689502	0.00141691	0.435899	0.0553643	0.00234905		429.378	16.507	429.828	8.54485	426.965	94.6198		318.779	6.44408	158.706	3.40891	0.497857	0.361658		91500	4.59891	0.760343
Temora 2	0.528332	0.0267571	0.0668283	0.00143558	0.424166	0.0573384	0.0026297		430.702	17.7767	417.018	8.67466	504.574	100.916		293.953	5.97799	88.4259	2.03602	0.300817	0.136695		91500	5.03587	0.802023
Temora 2	0.530777	0.0390156	0.0698554	0.00188053	0.36623	0.0551075	0.00376933		432.325	25.8795	435.285	11.3311	416.585	152.813		146.919	3.13105	48.8989	1.27036	0.33283	0.174662		91500	4.89342	0.77091
Temora 2	0.512796	0.0300221	0.0668924	0.00155279	0.396499	0.055599	0.00298828		420.328	20.1507	417.406	9.38234	436.391	119.663		204.563	4.21552	58.6164	1.42086	0.286544	0.126766		91500	4.66175	0.742632
Temora 2	0.473791	0.0544042	0.0677351	0.00241915	0.311032	0.0507309	0.00553635		393.804	37.4823	422.496	14.6056	228.621	252.114		64.684	1.49061	19.9607	0.638082	0.308587	0.162841		91500	5.20789	0.897558
Temora 2	0.496845	0.042903	0.0641952	0.00192438	0.347153	0.0561329	0.00454568		409.565	29.1032	401.088	11.657	457.628	179.634		102.495	2.22792	37.8229	1.00873	0.369023	0.215547		91500	5.56836	0.901324
Temora 2	0.508073	0.0409392	0.0642586	0.00185617	0.358487	0.0573448	0.00431358		417.153	27.5643	401.472	11.2432	504.819	165.509		105.903	2.281	30.0235	0.832935	0.283499	0.131059		91500	5.55094	0.902353
Temora 2	0.500584	0.0181036	0.0646723	0.00117592	0.502774	0.0561381	0.00175496		412.098	12.2499	403.978	7.12001	457.834	69.343		631.017	12.5291	151.216	3.25036	0.239639	0.0846329		91500	5.37699	0.866654
Temora 2	0.487037	0.0344922	0.0649369	0.0016849	0.366372	0.0543962	0.00358451		402.889	23.5521	405.58	10.1993	387.491	147.972		142.212	2.99035	42.741	1.09321	0.300545	0.142236		91500	4.9917	0.831156
Temora 2	0.49922	0.0488216	0.0648348	0.00212221	0.334704	0.0558447	0.00514638		411.174	33.0656	404.962	12.8477	446.201	204.827		74.9839	1.67206	25.6098	0.738841	0.341537	0.190742		91500	4.61181	0.799408
Temora 2	0.504646	0.0211885	0.0673438	0.00130033	0.459879	0.0543486	0.0020263		414.843	14.2986	420.133	7.85357	385.523	83.75		414.024	8.28848	396.59	8.08647	0.957892	1.30969		91500	5.22684	0.860202
Temora 2	0.519689	0.0346636	0.0663875	0.00168003	0.379404	0.0567749	0.00350378		424.944	23.1606	414.354	10.156	482.8	136.302		127.59	2.67184	75.1144	1.70628	0.588716	0.511342		91500	5.3447	0.838725
Temora 2	0.550096	0.0384426	0.0681373	0.00272395	0.572059	0.0585534	0.00335624		445.059	25.1816	424.924	16.4396	550.531	125.14		196.083	4.12399	86.1391	2.01643	0.439299	0.288756		91500	6.00519	0.899671
Temora 2	0.511119	0.0539316	0.0692097	0.00261182	0.357648	0.0535617	0.00527783		419.201	36.2389	431.392	15.747	352.664	222.632		75.3322	1.72443	24.8276	0.765155	0.329575	0.182164		91500	5.27856	0.88155
Temora 2	0.532134	0.0464543	0.0695125	0.00234793	0.386917	0.0555209	0.00446937		433.225	30.7864	433.218	14.152	433.261	179.322		104.819	2.30663	49.343	1.27956	0.470743	0.342489		91500	4.96903	0.843982
Temora 2	0.545752	0.0248809	0.0707374	0.00173125	0.536835	0.0559558	0.00215227		442.21	16.3439	440.596	10.4231	450.614	85.4253		467.871	9.45141	207.658	4.46827	0.443835	0.287807		91500	6.17655	0.936884
Temora 2	0.524706	0.0236682	0.0697473	0.00169461	0.538631	0.0545617	0.00207362		428.29	15.762	434.633	10.2119	394.304	85.2394		445.277	8.97739	142.323	3.12843	0.319628	0.15114		91500	5.42595	0.856599
Temora 2	0.512482	0.0489963	0.0694225	0.00245531	0.369931	0.0535399	0.00475559		420.117	32.8929	432.676	14.8004	351.745	200.717		90.6205	2.02502	42.8415	1.14448	0.472757	0.348341		91500	5.31961	0.820678
Temora 2	0.510103	0.0346954	0.0670446	0.00195133	0.427911	0.0551814	0.00339226		418.518	23.329	418.326	11.7887	419.58	137.27		171.292	3.59663	58.757	1.45049	0.343024	0.181611		91500	6.18355	0.867853
Temora 2	0.527733	0.0415134	0.0711751	0.00224711	0.401349	0.0537755	0.00387453		430.304	27.5912	443.231	13.5233	361.661	162.528		136.703	2.94913	54.7683	1.40627	0.400636	0.249519		91500	5.03309	0.806219
Temora 2	0.543688	0.041841	0.0711195	0.00214272	0.391494	0.0554447	0.00392631		440.853	27.5215	442.896	12.8957	430.199	157.834		135.863	2.92229	42.0902	1.13772	0.3098	0.154139		91500	5.05547	0.806661
Temora 2	0.536048	0.0437882	0.0706507	0.00221492	0.383785	0.0550283	0.00415088		435.816	28.9456	440.075	13.3361	413.373	168.618		119.548	2.60006	33.7333	0.961417	0.282174	0.131249		91500	5.86963	0.867097
Temora 2	0.52981	0.0406455	0.0681257	0.00205289	0.392792	0.0564037	0.00397934		431.683	26.9777	424.854	12.3897	468.294	156.211		141.639	3.0381	38.9025	1.0736	0.274659	0.122927		91500	4.88654	0.778462
Temora 2	0.530273	0.0367095	0.0700802	0.00197447	0.406982	0.0548785	0.00347024		431.991	24.3579	436.639	11.8947	407.277	141.504		172.996	3.65291	79.9085	1.90988	0.461908	0.322251		91500	5.85966	0.852698
Temora 2	0.520856	0.0382166	0.0677788	0.0019795	0.398041	0.0557343	0.00375146		425.723	25.5149	422.76	11.9507	441.8	149.719		166.297	3.53711	79.1459	1.91286	0.47593	0.342859		91500	5.05095	0.830171
Temora 2	0.540426	0.042837	0.0661795	0.00206386	0.393437	0.0592258	0.00431595		438.705	28.2363	413.097	12.4787	575.408	158.429		137.763	2.97786	70.5515	1.74126	0.512122	0.39807
Temora 2	0.54831	0.0397972	0.0701684	0.00204895	0.402312	0.0566739	0.0037659		443.889	26.099	437.17	12.3423	478.866	146.859		163.174	3.47921	44.4164	1.20667	0.272204	0.120011
Temora 2	0.547955	0.0460003	0.068097	0.00219966	0.384779	0.0583601	0.00452207		443.656	30.174	424.68	13.2758	543.306	169.376		117.439	2.57126	37.6428	1.05661	0.32053	0.167046
Temora 2	0.526901	0.0421313	0.0676534	0.0030559	0.564904	0.0564857	0.00372692		429.751	28.0171	422.002	18.4513	471.51	146.008		158.417	3.37529	76.2431	1.84128	0.481279	0.350118
Temora 2	0.529582	0.0397379	0.068255	0.00196267	0.383213	0.0562726	0.00390015		431.532	26.3792	425.634	11.8438	463.14	153.595		154.961	3.32677	70.0182	1.73673	0.451844	0.311967
Temora 2	0.535841	0.0433079	0.0673311	0.00247184	0.454228	0.0577191	0.00415597		435.679	28.6319	420.056	14.9293	519.115	158.041		126.388	2.74021	43.6226	1.15362	0.345149	0.187898
Temora 2	0.494946	0.0371032	0.0663075	0.00248671	0.500275	0.0541369	0.00351397		408.275	25.2009	413.871	15.0335	376.749	146.03		174.433	3.69996	78.2793	1.86582	0.448765	0.302938
OD-3	0.0226241	0.0138943	0.00487424	0.000436241	0.145733	0.0336639	0.0204534		22.7162	13.7959	31.345	2.79855	-818.21	1730.63		177.5	3.84196	153.959	3.43647	0.867377	1.08071
OD-3	0.040688	0.00664671	0.00517764	0.000301506	0.35647	0.0569944	0.00869887		40.4955	6.48509	33.2911	1.93362	491.318	336.601		629.747	12.8966	681.531	14.0937	1.08223	1.66448
OD-3	0.0389487	0.00933055	0.00513996	0.000349012	0.283443	0.0549581	0.0126258		38.7971	9.11891	33.0495	2.23837	410.52	513.799		400.68	8.3484	480.739	10.079	1.19981	2.04218
OD-3	0.0329132	0.0077359	0.00511147	0.000329077	0.273912	0.0467007	0.0105567		32.8813	7.60461	32.8667	2.11058	33.9477	541.388		513.691	10.6343	577.03	12.0517	1.1233	1.79241
OD-3	0.0584725	0.0199244	0.00527994	0.000504953	0.280665	0.0803196	0.0262687		57.701	19.1133	33.9471	3.23804	1204.85	644.284		163.251	3.60192	124.228	2.88406	0.760961	0.840572
OD-3	0.0347232	0.00553282	0.00515496	0.000289584	0.352551	0.0488533	0.0072845		34.6591	5.42941	33.1456	1.8572	140.796	350.058		734.912	14.9948	960.22	19.7044	1.30658	2.42121
OD-3	0.0286608	0.0113559	0.0051022	0.000392719	0.194264	0.0407408	0.0158346		28.6924	11.2093	32.8073	2.51878	-303.798	994.156		265.218	5.61836	265.847	5.7217	1.00237	1.43233
OD-3	0.0357894	0.00618627	0.00548002	0.000312177	0.329567	0.0473665	0.00772998		35.7048	6.06439	35.23	2.00145	67.7451	388.373		797.129	16.3135	633.714	13.2156	0.794995	0.902338
OD-3	0.037579	0.00523261	0.00511468	0.000232265	0.32613	0.0532875	0.00701422		37.4576	5.12068	32.8873	1.48966	341.058	298.011		537.416	10.8187	680.131	13.8841	1.26556	2.28102
OD-3	0.0343385	0.00713973	0.00501769	0.000286797	0.274898	0.0496337	0.00992234		34.2815	7.00889	32.2652	1.83958	177.875	466.129		298.26	6.1072	348.88	7.26785	1.16972	1.95187
OD-3	0.0456646	0.0117346	0.00511335	0.000385234	0.293179	0.0647698	0.0159127		45.3395	11.3947	32.8788	2.47075	766.869	517.52		163.907	3.46449	96.0067	2.212	0.585738	0.507515
OD-3	0.0290791	0.00591047	0.00524495	0.000270106	0.253367	0.0402104	0.00790628		29.1052	5.83181	33.7228	1.73213	-337.433	506.349		380.849	7.74028	466.278	9.6208	1.22431	2.13602
OD-3	0.0375502	0.00861101	0.00522597	0.000330751	0.27599	0.0521128	0.0114863		37.4294	8.42703	33.601	2.12108	290.364	503.551		230.399	4.77615	163.473	3.56746	0.709521	0.730955
OD-3	0.0470893	0.00762345	0.00530404	0.000276801	0.322353	0.0643894	0.00986777		46.7221	7.39261	34.1017	1.77496	754.448	323.468		352.353	7.17337	391.263	8.11505	1.11043	1.76024
OD-3	0.0524348	0.013109	0.00559404	0.000398305	0.284799	0.0679819	0.0162921		51.8926	12.6475	35.961	2.55336	868.001	496.751		256.556	5.42421	271.268	5.89441	1.05734	1.60315
OD-3	0.0356363	0.0083611	0.00557475	0.000324832	0.248349	0.0463624	0.0105369		35.5547	8.19759	35.8373	2.08239	16.5098	546.113		269.624	5.55702	275.161	5.81273	1.02053	1.49139
OD-3	0.0250777	0.0119474	0.00526745	0.000386299	0.153934	0.0345291	0.0162542		25.1494	11.8344	33.8671	2.47719	-746.486	1320.23		184.212	3.86871	163.935	3.55958	0.889923	1.13915
OD-3	0.0346079	0.0057116	0.0052553	0.000245755	0.28335	0.0477614	0.00755936		34.5459	5.60546	33.7891	1.57596	87.4649	375.273		560.105	11.2775	650.577	13.2567	1.16153	1.91949
OD-3	0.0361033	0.00756332	0.00514379	0.00028284	0.262478	0.0509052	0.0102903		36.0124	7.41206	33.074	1.81398	236.539	466.322		368.162	7.49897	439.737	9.06125	1.19441	2.02933
OD-3	0.0355655	0.00630732	0.00513968	0.00025317	0.277754	0.050187	0.00855014		35.4853	6.18439	33.0477	1.62369	203.664	395.367		518.366	10.4685	723.905	14.7306	1.39651	2.76857
OD-3	0.0437833	0.00733143	0.00502871	0.000259118	0.307724	0.0631467	0.0100607		43.5111	7.13195	32.3359	1.66203	713.176	338.546		510.955	10.3477	682.161	13.9314	1.33507	2.53137
OD-3	0.0293604	0.00950887	0.00480448	0.000324942	0.20883	0.0443215	0.0140378		29.3828	9.37975	30.8975	2.0847	-92.7984	777.149		277.729	5.75069	309.469	6.50759	1.11429	1.76964
OD-3	0.0317465	0.0058781	0.00533973	0.000257372	0.260315	0.0431196	0.00770866		31.7337	5.78487	34.3305	1.65031	-160.703	444.489		571.556	11.537	818.467	16.6384	1.432	2.91034
OD-3	0.0400334	0.00688096	0.00539668	0.000270896	0.292045	0.0538015	0.0088443		39.8566	6.71787	34.6957	1.73694	362.75	370.749		500.81	10.1425	667.232	13.6272	1.3323	2.52092
OD-3	0.0365687	0.00918933	0.0050232	0.000306979	0.243195	0.0527994	0.0128696		36.4685	9.00151	32.3005	1.96902	320.184	553.893		327.938	6.73524	300.777	6.32951	0.917178	1.20439
OD-3	0.0593729	0.0148367	0.00529137	0.000392775	0.297049	0.0813802	0.0194181		58.5644	14.2206	34.0204	2.51866	1230.64	468.31		196.24	4.1346	186.118	4.03598	0.948419	1.29081
OD-3	0.034687	0.00793415	0.00516989	0.000295305	0.249722	0.0486614	0.0107779		34.6236	7.78612	33.2414	1.89387	131.547	520.869		368.895	7.5397	495.989	10.2123	1.34453	2.56602
OD-3	0.049849	0.0180537	0.00530559	0.000475617	0.247522	0.0681431	0.0239112		49.3947	17.461	34.1116	3.04984	872.909	726.777		138.891	3.0102	127.921	2.88313	0.921021	1.22383
OD-3	0.0302499	0.00460368	0.00529396	0.000226699	0.281376	0.0414422	0.00605218		30.2599	4.53725	34.0371	1.4537	-260.327	370.314		796.088	15.9509	1243.94	25.0944	1.56257	3.46475
OD-3	0.0347321	0.00491028	0.00518799	0.000225011	0.306781	0.0485546	0.00653345		34.6677	4.81846	33.3575	1.44303	126.379	316.742		787.419	15.7833	1246.89	25.1566	1.58351	3.55777
OD-3	0.0358559	0.0040838	0.00533348	0.000166918	0.274781	0.0487583	0.00533955		35.7699	4.00309	34.2904	1.07031	136.225	257.311		701.685	13.8989	847.606	17.0376	1.20796	2.07888
OD-3	0.0357959	0.00368768	0.00524692	0.000153513	0.284001	0.0494797	0.00488749		35.7111	3.615	33.7354	0.98444	170.626	230.625		839.061	16.5835	1100.92	22.0524	1.31209	2.45114
OD-3	0.0365242	0.00714704	0.00512264	0.00025052	0.249922	0.0517113	0.00979774		36.4249	7.00127	32.9384	1.60673	272.666	434.237		281.685	5.69439	305.356	6.30378	1.08404	1.6796
OD-3	0.0448485	0.0103334	0.00527411	0.000308392	0.253781	0.0616733	0.0137447		44.5468	10.042	33.9098	1.97759	662.801	477.5		189.629	3.89488	198.58	4.18783	1.0472	1.57175
OD-3	0.0347013	0.00648627	0.00504933	0.000232229	0.246056	0.0498437	0.00903021		34.6376	6.36517	32.4682	1.48952	187.713	421.67		332.4	6.68926	359.64	7.38387	1.08195	1.67233
OD-3	0.0408472	0.00589087	0.00536522	0.000214154	0.276771	0.055217	0.00765217		40.6508	5.74675	34.494	1.37316	421.02	309.372		435.415	8.71088	405.11	8.29614	0.930399	1.23875
OD-3	0.0342408	0.00460143	0.00527267	0.00018755	0.264689	0.047099	0.00610364		34.1855	4.51754	33.9005	1.20268	54.2504	309.186		570.697	11.3528	804.462	16.2001	1.40961	2.82741
OD-3	0.0327394	0.0094538	0.00541108	0.00031806	0.203559	0.0438819	0.012406		32.7105	9.29492	34.788	2.03931	-117.316	696.994		196.249	4.03696	205.349	4.33861	1.04637	1.56953
OD-3	0.0347612	0.00805329	0.00527639	0.000275165	0.225101	0.0477812	0.0107856		34.6964	7.90247	33.9244	1.76452	88.4473	535.113		255.134	5.18769	261.801	5.45687	1.02613	1.50789
OD-3	0.0352351	0.00398973	0.00525938	0.000164736	0.276621	0.0485892	0.00528714		35.1613	3.91322	33.8153	1.0564	128.056	256.059		779.285	15.435	806.519	16.251	1.03495	1.52796
OD-3	0.0610727	0.0101343	0.00544589	0.000282009	0.312068	0.0813348	0.0128225		60.1923	9.69788	35.0112	1.8081	1229.55	309.464		263.608	5.36279	292.748	6.0826	1.11054	1.76285
OD-3	0.111304	0.0345857	0.00591979	0.000649804	0.353256	0.136365	0.0396411		107.157	31.6005	38.0489	4.16425	2181.54	505.918		87.534	2.01853	58.31	1.54461	0.666141	0.675831
OD-3	0.0310777	0.0104371	0.00552463	0.000354141	0.190873	0.0407985	0.0134498		31.0753	10.2782	35.516	2.2704	-300.181	842.619		164.61	3.42312	108.304	2.417	0.657941	0.634985
OD-3	0.0291802	0.0104477	0.00515044	0.000338631	0.183633	0.0410906	0.0144619		29.2051	10.3077	33.1167	2.17177	-281.974	896.315		167.265	3.4727	107.676	2.40143	0.643743	0.608193
OD-3	0.0328477	0.00585451	0.00477098	0.000228802	0.26907	0.049934	0.00857161		32.8169	5.75552	30.6826	1.46795	191.92	399.225		467.523	9.36534	542.705	11.01	1.16081	1.91781
OD-3	0.0278277	0.00534194	0.00499464	0.000233856	0.243906	0.0404085	0.00752273		27.8698	5.27726	32.1174	1.50004	-324.791	478.202		458.45	9.17932	569.289	11.5218	1.24177	2.19252
OD-3	0.0369094	0.00617317	0.00501677	0.000237283	0.282794	0.0533595	0.00856018		36.8021	6.04501	32.2593	1.52199	344.113	363.007		538.006	10.7825	807.415	16.2782	1.50075	3.19467
OD-3	0.0291346	0.00619201	0.00494379	0.000253403	0.241173	0.0427412	0.00881572		29.16	6.10927	31.7912	1.62551	-182.663	515.036		463.588	9.33944	720.403	14.5751	1.55397	3.42237
OD-3	0.0335092	0.00777463	0.00551548	0.000303784	0.237391	0.0440635	0.00993114		33.467	7.63827	35.4574	1.94757	-107.146	554.558		344.224	7.00533	483.593	9.90285	1.40488	2.79991
OD-3	0.0302439	0.00512326	0.00488087	0.000216236	0.261531	0.0449407	0.0073479		30.254	5.04936	31.3875	1.38718	-58.8663	398.569		572.224	11.4123	616.754	12.4758	1.07782	1.65464
OD-3	0.0201786	0.00628185	0.00514346	0.000260972	0.162982	0.0284533	0.00873946		20.285	6.25232	33.0719	1.67372	-1324.63	980.155		417.025	8.40503	393.941	8.11041	0.944645	1.27561
OD-3	0.032925	0.00556597	0.00521981	0.000235757	0.267175	0.0457478	0.00745253		32.893	5.47144	33.5615	1.5119	-15.6556	393.842		440.732	8.81268	401.979	8.2	0.912071	1.18838
OD-3	0.0323859	0.00575011	0.0048448	0.000228662	0.265827	0.0484819	0.00829824		32.3629	5.65541	31.1562	1.46695	122.85	403.166		430.453	8.615	397.213	8.10954	0.922778	1.21639
OD-3	0.038138	0.00539657	0.00509179	0.000219849	0.305136	0.0543233	0.00732023		38.0045	5.27829	32.7405	1.41006	384.478	302.752		511.04	10.1838	507.787	10.2844	0.993634	1.40773
OD-3	0.0334193	0.00439185	0.00485382	0.000194679	0.3052	0.0499358	0.00624929		33.3787	4.3152	31.2141	1.24892	192.006	291.047		700.571	13.8945	766.843	15.406	1.0946	1.70544
OD-3	0.0391121	0.00704731	0.00494885	0.000254578	0.285499	0.05732	0.00989819		38.9568	6.88638	31.8236	1.63303	503.866	380.014		337.115	6.78885	320.642	6.59276	0.951135	1.29289
OD-3	0.03165	0.00507261	0.00512831	0.00022274	0.270998	0.0447607	0.00690545		31.6387	4.99262	32.9748	1.42855	-68.6593	376.784		474.277	9.4564	332.988	6.82851	0.702095	0.707123
OD-3	0.0411438	0.0104886	0.00494972	0.00036697	0.290828	0.0602868	0.0147044		40.9401	10.2291	31.8292	2.35399	613.885	526.852		279.476	5.84618	223.346	4.85162	0.799161	0.920721
OD-3	0.0287931	0.0107198	0.00522843	0.000412232	0.211773	0.0399407	0.0145329		28.823	10.5801	33.6168	2.6436	-354.788	940.318		227.206	4.81183	201.83	4.41932	0.888314	1.13503
OD-3	0.0563224	0.0139638	0.00496947	0.000412837	0.335078	0.0821997	0.0192013		55.6363	13.4226	31.9559	2.64816	1250.28	457.177		218.907	4.65681	195.743	4.30809	0.894181	1.15047
OD-3	0.0380845	0.00741388	0.00512147	0.000285539	0.286401	0.0539328	0.0100592		37.9522	7.25175	32.9309	1.83133	368.244	420.245		474.042	9.67805	473.197	9.88927	0.998217	1.42594
OD-3	0.0362509	0.00588579	0.00547352	0.000256381	0.288491	0.0480342	0.00746737		36.1571	5.76726	35.1884	1.64374	100.953	367.674		612.245	12.3566	656.167	13.4837	1.07174	1.63923
OD-3	0.0396417	0.00629994	0.00520457	0.000253175	0.306092	0.0552416	0.00835772		39.4742	6.15293	33.4638	1.62362	422.015	337.688		618.049	12.4917	677.068	13.9269	1.09549	1.7123
OD-3	0.0457017	0.00994712	0.00566378	0.000361921	0.293591	0.0585228	0.0121763		45.3756	9.65872	36.408	2.31995	549.388	454.331		302.498	6.29314	276.529	5.95501	0.91415	1.20276
OD-3	0.0418155	0.00819665	0.00507661	0.000296934	0.298392	0.0597396	0.0111767		41.595	7.98869	32.6431	1.90449	594.157	405.462		397.199	8.14074	410.373	8.60415	1.03317	1.52704
OD-3	0.0352658	0.00939943	0.00522879	0.000357315	0.25639	0.048916	0.0126018		35.1913	9.21891	33.6191	2.29142	143.806	604.472		279.629	5.83479	243.657	5.28898	0.87136	1.0956
OD-3	0.0685124	0.021022	0.00591288	0.000585888	0.322932	0.0840367	0.0244038		67.2868	19.9767	38.0046	3.75468	1293.4	564.871		115.954	2.60843	78.9261	1.98057	0.680669	0.694096
OD-3	0.0348956	0.01198	0.00530732	0.00041287	0.226595	0.0476864	0.0159454		34.8282	11.7542	34.1227	2.64748	83.7384	793.383		165.981	3.53113	140.712	3.14824	0.847762	1.04298
OD-3	0.0320482	0.00939091	0.00465229	0.00033698	0.247191	0.0499615	0.0141856		32.0306	9.23927	29.921	2.16225	193.201	660.18		227.67	4.74998	203.164	4.40235	0.892364	1.1481
OD-3	0.0385615	0.0107568	0.00552738	0.000391225	0.253734	0.0505981	0.0136525		38.4187	10.5167	35.5337	2.50813	222.561	624.023		192.1	4.04351	127.401	2.88127	0.663202	0.645588
OD-3	0.0377706	0.00556018	0.00511525	0.000232169	0.30832	0.0535532	0.00749946		37.645	5.44023	32.891	1.48904	352.307	316.415		539.561	10.8453	505.983	10.3917	0.937768	1.25728
OD-3	0.0328193	0.00539284	0.00532669	0.000243748	0.278481	0.0446859	0.00705228		32.789	5.30179	34.2469	1.56298	-72.7489	385.744		502.807	10.123	477.141	9.81663	0.948955	1.28754
OD-3	0.0349162	0.0044279	0.00515976	0.000199222	0.304464	0.049079	0.00592847		34.8484	4.34433	33.1765	1.27767	151.608	283.018		783.332	15.6168	897.277	18.1465	1.14546	1.86899
OD-3	0.0378157	0.00580214	0.00493116	0.000232361	0.307113	0.0556188	0.0081213		37.6892	5.67672	31.7102	1.49055	437.184	325.05		507.139	10.2088	502.741	10.3256	0.991327	1.40396
OD-3	0.0354528	0.00644931	0.0052974	0.000322577	0.334741	0.0485385	0.00832037		35.3748	6.3243	34.0591	2.06851	125.6	403.564		513.964	10.4398	530.103	11.0018	1.0314	1.52087
OD-3	0.0337668	0.00543972	0.00504006	0.000250982	0.309115	0.0485907	0.00744444		33.7201	5.34299	32.4087	1.60982	128.128	360.522		465.677	9.43219	668.869	13.6766	1.43634	2.93151
OD-3	0.0292014	0.00742076	0.00492837	0.000318498	0.254307	0.0429734	0.0105615		29.2259	7.32112	31.6923	2.0431	-169.155	612.072		235.989	4.89037	173.86	3.7628	0.736729	0.784812
OD-3	0.0337058	0.0048304	0.00537411	0.000228277	0.296399	0.045488	0.00622599		33.6601	4.74478	34.551	1.4637	-29.4452	331.775		540.64	10.9332	528.511	10.8758	0.977565	1.3634
OD-3	0.0299202	0.00737907	0.00516187	0.000306182	0.240511	0.0420393	0.0100636		29.9348	7.27492	33.19	1.96364	-224.179	602.672		257.592	5.32903	269.592	5.68537	1.04658	1.56413
OD-3	0.0372316	0.0045562	0.00509767	0.000201944	0.323719	0.052971	0.00613326		37.1175	4.46023	32.7782	1.29521	327.557	262.769		669.567	13.4793	858.008	17.4695	1.28144	2.33551
