# Supplementary material for: Simultaneous determination of zircon U–Pb age and titanium concentration using LA-ICP-MS: Analysis data and crystallization temperature
Source: Data Brief. 2020 Jul 29;32:106092. doi: 10.1016/j.dib.2020.106092 (PMC7408336; doi:10.1016/j.dib.2020.106092)
Supplement: Supplementary file 1 [file mmc1.zip › Table S4.xlsx]

## Sheet: PlotDat1
Source sheet	BG	0.2	12.943	1	13.8634	1.17218	0.85	12.6912
Plot name	Average0	25.8	12.943	2	13.9761	1.00382	1.15	12.6912
Plot Type	15			3	13.577	1.07227	1.15	15.0356
1st free col	8			4	14.2285	1.07442	0.85	15.0356
Sigma Level	1			5	12.2421	0.808248	0.85	12.6912
Absolute Errs	TRUE			6	12.2668	0.808478	ErrBox	ErrBox
Symbol Type	1			7	13.3674	0.88194	1.85	12.9723
Inverse Plot	FALSE			8	13.7925	0.898995	2.15	12.9723
Color Plot	TRUE			9	12.5507	0.816791	2.15	14.9799
3D plot	FALSE			10	13.4987	0.936557	1.85	14.9799
Linear	FALSE			11	13.376	0.809878	1.85	12.9723
Data Range	W4:X28			12	13.1672	0.792996	ErrBox	ErrBox
Filled Symbols	TRUE			13	13.6365	0.845552	2.85	12.5048
ConcAge	FALSE			14	13.4668	0.823844	3.15	12.5048
ConcSwap	FALSE			15	13.4868	0.813832	3.15	14.6493
1st Symbol-row	1			16	12.7814	0.815893	2.85	14.6493
				17	12.6651	0.709247	2.85	12.5048
				18	12.7378	0.744387	ErrBox	ErrBox
				19	12.3581	0.91814	3.85	13.1541
				20	11.7525	1.34873	4.15	13.1541
				21	12.9736	0.955929	4.15	15.3029
				22	12.6376	0.893673	3.85	15.3029
				23	12.6807	0.854491	3.85	13.1541
				24	12.3176	0.915253	ErrBox	ErrBox
				25	11.2781	0.814905	4.85	11.4339
				IsoLine	IsoLine	IsoLine	5.15	11.4339
							5.15	13.0504
							4.85	13.0504
							4.85	11.4339
							ErrBox	ErrBox
							5.85	11.4583
							6.15	11.4583
							6.15	13.0753
							5.85	13.0753
							5.85	11.4583
							ErrBox	ErrBox
							6.85	12.4854
							7.15	12.4854
							7.15	14.2493
							6.85	14.2493
							6.85	12.4854
							ErrBox	ErrBox
							7.85	12.8935
							8.15	12.8935
							8.15	14.6915
							7.85	14.6915
							7.85	12.8935
							ErrBox	ErrBox
							8.85	11.7339
							9.15	11.7339
							9.15	13.3675
							8.85	13.3675
							8.85	11.7339
							ErrBox	ErrBox
							9.85	12.5621
							10.15	12.5621
							10.15	14.4352
							9.85	14.4352
							9.85	12.5621
							ErrBox	ErrBox
							10.85	12.5662
							11.15	12.5662
							11.15	14.1859
							10.85	14.1859
							10.85	12.5662
							ErrBox	ErrBox
							11.85	12.3742
							12.15	12.3742
							12.15	13.9602
							11.85	13.9602
							11.85	12.3742
							ErrBox	ErrBox
							12.85	12.791
							13.15	12.791
							13.15	14.4821
							12.85	14.4821
							12.85	12.791
							ErrBox	ErrBox
							13.85	12.6429
							14.15	12.6429
							14.15	14.2906
							13.85	14.2906
							13.85	12.6429
							ErrBox	ErrBox
							14.85	12.673
							15.15	12.673
							15.15	14.3006
							14.85	14.3006
							14.85	12.673
							ErrBox	ErrBox
							15.85	11.9655
							16.15	11.9655
							16.15	13.5973
							15.85	13.5973
							15.85	11.9655
							ErrBox	ErrBox
							16.85	11.9558
							17.15	11.9558
							17.15	13.3743
							16.85	13.3743
							16.85	11.9558
							ErrBox	ErrBox
							17.85	11.9934
							18.15	11.9934
							18.15	13.4822
							17.85	13.4822
							17.85	11.9934
							ErrBox	ErrBox
							18.85	11.4399
							19.15	11.4399
							19.15	13.2762
							18.85	13.2762
							18.85	11.4399
							ErrBox	ErrBox
							19.85	10.4038
							20.15	10.4038
							20.15	13.1013
							19.85	13.1013
							19.85	10.4038
							ErrBox	ErrBox
							20.85	12.0176
							21.15	12.0176
							21.15	13.9295
							20.85	13.9295
							20.85	12.0176
							ErrBox	ErrBox
							21.85	11.7439
							22.15	11.7439
							22.15	13.5313
							21.85	13.5313
							21.85	11.7439
							ErrBox	ErrBox
							22.85	11.8262
							23.15	11.8262
							23.15	13.5352
							22.85	13.5352
							22.85	11.8262
							ErrBox	ErrBox
							23.85	11.4024
							24.15	11.4024
							24.15	13.2329
							23.85	13.2329
							23.85	11.4024
							ErrBox	ErrBox
							24.85	10.4632
							25.15	10.4632
							25.15	12.093
							24.85	12.093
							24.85	10.4632
							ErrBox	ErrBox

## Sheet: 報告書用
Supplementary Table S4 U-Pb isotopic and concentration data of the KRG, TKG and TPC obtained from the LA-ICP-MS (β) system
Rock body	Sample name	Comment	Isotope ratios								Age (Ma)									Elemental concentration (μg/g) and ratio
			207Pb/235U	2σ	206Pb/238U	2σ	error correlation	207Pb/206Pb	2σ		235U-207Pb	2σ	238U-206Pb	2σ	207Pb-206Pb	2σ	Corrected age*1	2σ		Si	2σ	Ti	2σ	Th	2σ	U	2σ	Th/U	2σ
KRG	9-2g-2-1	inherited	0.127398	0.0276255	0.00118805	0.000161099	0.625333	0.777726	0.131603		121.757	24.8807	7.65412	1.03728	4881.48	241.445	7.74113	1.03752		152804	5469.06	2.4005	0.758049	273.259	5.88696	313.576	6.53746	0.871429	0.0261249
KRG	9-2g-3-1		0.00922986	0.00862505	0.000201822	8.56365e-05	0.454071	0.331684	0.276155		9.32885	8.67764	1.3009	0.551937	3624.88	1275.56	0.928895	0.519103		152804	5468.48	2.94878	0.708302	235.51	5.06787	216.589	4.56743	1.08736	0.0327611
KRG	9-2g-5-1		0.0131381	0.00788394	0.000181878	6.25713e-05	0.573304	0.523904	0.25759		13.2533	7.90141	1.17235	0.403287	4309.92	721.972	0.560941	0.421466		152804	5468.6	1.14001	0.637841	214.504	4.66156	391.034	8.03172	0.548555	0.0164031
KRG	9-2g-5-2		0.00739434	0.00585226	0.000187884	6.32376e-05	0.425267	0.285436	0.204463		7.48046	5.89867	1.21106	0.407579	3392.92	1115.92	0.94249	0.379261		152804	5469.07	0.848885	0.648161	114.679	2.69718	360.951	7.47737	0.317715	0.00995769
KRG	9-2g-9-1		0.00275844	0.00204191	0.00015038	3.44345e-05	0.309337	0.133037	0.0936491		2.79702	2.06762	0.969339	0.221946	2138.44	1230.94	0.961129	0.197974		152804	5468.68	0.839353	0.601118	696.353	14.3188	841.746	16.9487	0.827272	0.0238083
KRG	9-2g-10-1		0.00118847	0.00201798	0.000137296	3.4154e-05	0.146507	0.0627814	0.10545		1.20604	2.04659	0.885005	0.22014	700.834	3576.29	0.964824	0.209518		152804	5468.42	2.38346	0.660055	327.217	6.89785	691.538	13.9535	0.473173	0.0138075
KRG	9-2g-11-1		0.0027124	0.00253516	0.000154769	3.8581e-05	0.26671	0.127107	0.114498		2.7504	2.56719	0.997627	0.248671	2058.34	1589.47	0.993795	0.230186		152804	5468.16	1.51614	0.51719	228.138	4.88197	553.111	11.1915	0.412464	0.0121473
KRG	9-2g-12-1		0.00493186	0.00455144	0.0001477	5.62828e-05	0.41291	0.242174	0.203552		4.99542	4.59878	0.952067	0.362769	3134.31	1336.1	0.814136	0.315711		152804	5468.8	0.867278	0.641389	155.571	3.49447	412.147	8.46577	0.377464	0.0114892
KRG	9-2g-12-2		0.0858865	0.0178698	0.000921562	0.000117571	0.61317	0.675926	0.111095		83.6642	16.7095	5.93803	0.757212	4680.37	236.75	1.30014	0.848095		152804	5469.19	2.43802	0.786861	201.959	4.46924	475.115	9.74793	0.425073	0.0128275
KRG	9-2g-19-1		0.00440266	0.00510891	0.000163244	6.41885e-05	0.338849	0.195603	0.213553		4.46057	5.16477	1.05225	0.413718	2789.86	1787.72	0.951533	0.373129		152804	5468.56	1.14791	0.549048	129.04	2.93591	334.438	6.908	0.385842	0.0118567
KRG	9-2g-20-1		0.00129444	0.00517293	0.000151877	7.36874e-05	0.121408	0.0618145	0.245199		1.31351	5.24572	0.978987	0.474948	667.697	8492.05	1.05802	0.436896		152804	5468.36	2.85439	0.634488	110.573	2.54085	250.135	5.22049	0.442052	0.0137223
KRG	9-2g-21-1		0.00324986	0.00531231	5.80119e-05	4.97008e-05	0.524117	0.4063	0.565619		3.29451	5.37655	0.373958	0.320373	3932.56	2090.03	0.45968	0.351469		152804	5468.91	1.8369	0.694952	276.215	5.92713	405.907	8.35662	0.680488	0.0202359
KRG	9-2g-27-1		0.00636574	0.00502878	0.000176045	5.76579e-05	0.414593	0.262256	0.188532		6.44318	5.07384	1.13476	0.371621	3260.31	1131.33	0.922623	0.339153		152804	5469.09	1.6617	0.666229	172.306	3.85978	391.69	8.09407	0.439903	0.0134067
KRG	9-2g-30-1		0.0124132	0.00967264	0.000209548	8.47307e-05	0.518916	0.429635	0.286179		12.5266	9.70102	1.35069	0.546095	4016.18	994.884	0.793084	0.534578		152804	5468.6	1.58629	0.641412	115.707	2.66706	237.512	4.99473	0.487161	0.0152003
KRG	9-2g-32-1		0.00477764	0.00594986	0.000297609	9.45555e-05	0.255122	0.11643	0.140199		4.83958	6.01266	1.91822	0.609362	1902.13	2163.8	1.84585	0.54182		152804	5468.79	1.69122	0.660942	101.191	2.39061	248.698	5.23236	0.406882	0.0128717
KRG	9-2g-35-1		0.00254392	0.00359021	0.000136253	5.32833e-05	0.277096	0.135412	0.183622		2.57977	3.63619	0.878282	0.343439	2169.32	2363.14	0.877447	0.299888		152804	5469.04	1.32829	0.631693	223.475	4.88116	421.461	8.67641	0.530239	0.0159149
KRG	9-2g-37-1		0.00100349	0.00134109	0.000131862	2.82283e-05	0.160184	0.0551939	0.0728104		1.01841	1.36036	0.849981	0.181947	420.086	2945.39	0.936972	0.182352		152804	5468.79	0.801521	0.619521	808.366	16.5854	1095.41	21.9975	0.737959	0.0211863
KRG	6-2g-1-1	inherited	0.147655	0.0328116	0.00136496	0.000186458	0.614723	0.784558	0.137512		139.839	29.0299	8.79311	1.20035	4893.96	249.946	8.88012	1.20062		152804	5468.01	2.78971	0.59665	80.9951	1.90277	176.112	3.72297	0.459907	0.0145347
KRG	6-2g-1-2		0.00105173	0.000986115	0.000109456	2.14349e-05	0.208861	0.0696886	0.0639		1.06735	1.00023	0.705561	0.138163	919.192	1885.46	0.78296	0.126444		152804	5467.95	2.34642	0.56402	559.739	11.5036	1173.8	23.4638	0.476861	0.0136715
KRG	6-2g-2-1		0.0112722	0.00788811	0.000200441	7.34926e-05	0.523953	0.407868	0.243106		11.3816	7.92017	1.292	0.473669	3938.34	894.525	0.798521	0.442253		152804	5468.03	3.45976	0.615407	148.527	3.26625	243.836	5.06589	0.609128	0.0184279
KRG	6-2g-4-1		0.00763903	0.00843306	0.000117474	6.97404e-05	0.537771	0.471625	0.438952		7.72707	8.49787	0.75724	0.449523	4154.88	1378.72	0.844209	0.452017		152804	5467.99	4.57133	0.678302	113.441	2.55496	217.518	4.54042	0.521527	0.016015
KRG	6-2g-24-1		0.0022978	0.00227874	0.000101812	3.39421e-05	0.33617	0.163687	0.152881		2.33047	2.30848	0.656287	0.218783	2494.1	1573.1	0.656888	0.189908		152804	5468.31	2.43993	0.631147	354.584	7.43605	582.554	11.8007	0.608672	0.0177471
TKG	DH6-2-22		0.0951461	0.011916	0.0118343	0.000479381	0.323444	0.0583106	0.0069102		92.2859	11.0481	75.8409	3.05415	541.45	259.125	－	－		152804	5467.61	4.4769	0.695203	276.897	5.86393	266.281	5.49232	1.03987	0.0307405
TKG	DH6-2-3-1		0.0993212	0.0145079	0.0118998	0.000551144	0.317077	0.0605344	0.00838603		96.1496	13.4002	76.258	3.51112	622.731	298.798	－	－		152804	5467.57	3.75443	0.636578	164.472	3.6005	188.01	3.94166	0.874808	0.0265164
TKG	DH6-2-3-2		0.106115	0.0176453	0.0120132	0.000630508	0.315631	0.0640645	0.0101084		102.405	16.1979	76.9805	4.01627	743.76	333.614	－	－		152804	5467.5	3.26107	0.588782	113.001	2.55451	135.924	2.90452	0.831357	0.0258612
TKG	DH6-2-7-1		0.0829971	0.0112324	0.0119582	0.000481168	0.297318	0.0503382	0.00650444		80.9588	10.5311	76.63	3.06515	210.638	299.488	－	－		152804	5467.71	4.63466	0.709162	266.935	5.67885	279.462	5.76354	0.955176	0.0283018
TKG	DH6-2-7-2		0.0984318	0.012404	0.011749	0.000485537	0.327941	0.0607624	0.00723361		95.3278	11.4662	75.2972	3.09362	630.834	256.424	－	－		152804	5467.72	5.37884	0.73376	269.215	5.73014	270.174	5.58425	0.996451	0.0295636
TKG	DH6-2-6		0.0835606	0.00966931	0.0115766	0.000429445	0.320577	0.0523503	0.00573805		81.487	9.06092	74.199	2.7367	300.739	249.945	－	－		152804	5467.57	3.79662	0.678007	330.269	6.93465	337.022	6.88832	0.979961	0.028715
TKG	DH6-2-10		0.0987297	0.0106328	0.0119893	0.000436941	0.338398	0.0597244	0.00605262		95.6031	9.82625	76.8285	2.78333	593.605	219.651	－	－		152804	5467.59	5.63921	0.745745	402.053	8.37692	343.598	7.02034	1.17013	0.0341464
TKG	DH6-2-13		0.0728075	0.0201281	0.011376	0.000753857	0.239703	0.0464179	0.0124584		71.3602	19.0507	72.9205	4.80502	19.3798	644.58	－	－		152804	5467.63	6.66892	0.842776	62.2889	1.54695	92.5569	2.06173	0.67298	0.0224514
TKG	DH6-2-16		0.0743621	0.0131173	0.0120067	0.000574514	0.271259	0.0449186	0.00762644		72.8305	12.3972	76.9393	3.65962	-60.0679	413.977	－	－		152804	5467.59	5.42847	0.747996	156.49	3.44766	176.682	3.72318	0.885715	0.0270025
TKG	DH6-2-1		0.0885913	0.0115679	0.0118265	0.000475962	0.308216	0.0543294	0.00674872		86.1902	10.7899	75.791	3.03238	384.729	279.072	－	－		152804	5467.55	3.55471	0.623353	219.466	4.70574	262.478	5.41201	0.836131	0.0248725
TKG	DH6-2-5-1	Inherited	0.0933404	0.0207234	0.0126	0.000802869	0.286999	0.0537275	0.0114268		90.6103	19.2458	80.7175	5.11122	359.645	479.927	－	－		152804	5468.14	9.59431	1.0119	97.7039	2.26928	111.225	2.44979	0.878435	0.0281178
TKG	DH6-2-5-2		0.0739751	0.0141571	0.0119504	0.000649597	0.284036	0.0448953	0.00823802		72.4647	13.3847	76.5807	4.13812	-61.3332	447.515	－	－		152804	5468.07	9.22934	1.01125	166.948	3.65632	172.118	3.65099	0.969965	0.0295736
TKG	DH6-2-2-1		0.0882905	0.0124264	0.0118743	0.000568714	0.340295	0.0539267	0.0071369		85.9096	11.5939	76.0958	3.62315	367.992	298.205	－	－		152804	5467.98	2.40078	0.549713	97.9999	2.26022	239.344	4.97393	0.409452	0.0127115
TKG	DH6-2-2-2		0.0845424	0.0097843	0.0120441	0.00050401	0.361585	0.0509097	0.00549325		82.4066	9.16038	77.1772	3.21039	236.742	248.906	－	－		152804	5468	2.41396	0.60252	159.104	3.49155	368.665	7.53063	0.431569	0.0129387
TPC	004-01-Zr08		0.150332	0.0311692	0.0189524	0.0013069	0.332585	0.0575288	0.0112488		142.205	27.5126	121.032	8.2681	511.864	429.71	－	－		152804	5469.28	8.80972	1.12053	54.5789	1.4525	92.7263	2.12373	0.588603	0.0206665
TPC	004-01-Zr09		0.122651	0.0296523	0.0193707	0.00136687	0.291874	0.0459225	0.0106189		117.473	26.8191	123.677	8.64396	-6.44861	558.059	－	－		152804	5470.24	9.45262	1.29786	57.6888	1.59392	106.186	2.45986	0.543282	0.0195886
TPC	004-01-Zr10		0.135	0.0282077	0.019191	0.00129676	0.32339	0.0510193	0.0100875		128.58	25.2349	122.541	8.20203	241.702	455.683	－	－		152804	5469.38	8.94687	1.15261	63.5178	1.6449	99.7011	2.26899	0.637082	0.0219637
TPC	004-01-Zr11		0.108682	0.0226789	0.0177719	0.00114725	0.309355	0.0443528	0.00880122		104.759	20.7704	113.559	7.26651	-91.0689	486.74	－	－		152804	5469.91	10.2215	1.28027	93.4941	2.30397	141.155	3.12924	0.662353	0.0219551
TPC	004-01-Zr03		0.138628	0.0253266	0.0195426	0.00122332	0.342638	0.0514482	0.00883032		131.821	22.5852	124.764	7.7349	260.96	394.193	－	－		152804	5468.94	8.6919	1.07718	66.6621	1.67638	113.108	2.50572	0.589369	0.0197519
TPC	004-02-Zr01		0.115419	0.0206648	0.0191445	0.00114518	0.3341	0.0437251	0.00737876		110.91	18.8115	122.247	7.24364	-126.148	416.755	－	－		152804	5468.55	8.77268	1.02536	73.1769	1.77355	120.187	2.61536	0.608859	0.0198318
TPC	004-02-Zr02		0.116378	0.0208039	0.019961	0.00116954	0.327762	0.0422851	0.00714137		111.783	18.9218	127.41	7.39177	-209.524	423.954	－	－		152804	5468.54	9.41392	1.0215	71.1205	1.72879	122.558	2.65952	0.5803	0.0189089
TPC	004-02-Zr07-1		0.128466	0.0219273	0.0187307	0.00111773	0.349611	0.0497429	0.00795462		122.718	19.7299	119.629	7.07287	182.997	372.519	－	－		152804	5468.51	10.1005	1.06162	70.6869	1.71893	121.837	2.64408	0.580177	0.0189098
TPC	004-02-Zr07-2		0.121801	0.022463	0.0197193	0.0012015	0.33038	0.044798	0.00779788		116.704	20.3321	125.882	7.59556	-66.629	424.958	－	－		152804	5468.43	7.77136	0.930694	60.502	1.50509	105.27	2.31121	0.574734	0.0190694
TPC	004-02-Zr08-1		0.125579	0.0307083	0.0192006	0.00136099	0.289867	0.0474351	0.0111015		120.117	27.7019	122.602	8.60821	71.1895	556.602	－	－		152804	5468.42	9.83221	1.03388	30.792	0.8879	67.4117	1.55959	0.456775	0.0168866
TPC	004-02-Zr08-2		0.092543	0.0206174	0.0180571	0.00113282	0.281592	0.0371701	0.00794593		89.8695	19.1613	115.365	7.17308	-544.201	574.384	－	－		152804	5468.39	11.7348	1.15079	74.5478	1.7861	102.989	2.26208	0.723845	0.0235274
*1 The corrected U-Pb ages according to the method of Sakata (2018) were employed for the zircon samples of the Kurobegawa granite and also the Okueyama granite.
