# Supplementary material for: Simultaneous determination of zircon U–Pb age and titanium concentration using LA-ICP-MS: Analysis data and crystallization temperature
Source: Data Brief. 2020 Jul 29;32:106092. doi: 10.1016/j.dib.2020.106092 (PMC7408336; doi:10.1016/j.dib.2020.106092)
Supplement: Supplementary file 1 [file mmc1.zip › Table S5 Biotite K-Ar age.xls]

## Sheet: Sheet1
Supplementary Table S5 Biotite K-Ar dating results in the KRG, OKG, and TPC.
Sample description				K (wt%)	Rad. 40Ar (10-8 cc STP / g ) c	Non-Rad. 40Ar (%)	Age (Ma)
Rock body		Sample No.	Target mineral
KRG		008-2	Biotite	6.895 ± 0.138	24.43 ± 0.87	63.6	0.91	±	0.04
OKG		091417	Biotite	7.287 ± 0.146	450.8 ± 5.0	11.7	15.87	±	0.36
TPC		004	Biotite	5.256 ± 0.105	2587 ± 26	3.6	122.6	±	2.7
a Depth from the ground surface denotes meters along borehole (mabh). b Altitude stands for meters above sea level (masl). c Volume of radiogenic 40 argon per unit mass (1 g) under the standard temperature (0°C) and pressure (1 atm) conditions.
