# Supplementary material for: Simultaneous determination of zircon U–Pb age and titanium concentration using LA-ICP-MS: Analysis data and crystallization temperature
Source: Data Brief. 2020 Jul 29;32:106092. doi: 10.1016/j.dib.2020.106092 (PMC7408336; doi:10.1016/j.dib.2020.106092)
Supplement: Supplementary file 1 [file mmc1.zip › Table S6 Crystallization temperature.xlsx]

## Sheet: PlotDat3
Source sheet	Sheet1	0.2	729.961	1	691.364	37.8178	0.85	653.546
Plot name	Average1	23.8	729.961	2	695.069	38.0818	1.15	653.546
Plot Type	15			3	714.589	38.1146	1.15	729.182
1st free col	8			4	726.503	39.0902	0.85	729.182
Sigma Level	2			5	726.029	41.4578	0.85	653.546
Absolute Errs	TRUE			6	696.341	37.5672	ErrBox	ErrBox
Symbol Type	1			7	717.434	38.4588	1.85	656.987
Inverse Plot	FALSE			8	793.654	42.18	2.15	656.987
Color Plot	TRUE			9	746.465	39.7045	2.15	733.15
3D plot	FALSE			10	642.022	36.0128	1.85	733.15
Linear	FALSE			11	677.706	36.8558	1.85	656.987
Data Range	D4:D28,F4:F28			12	703.192	37.8579	ErrBox	ErrBox
Filled Symbols	TRUE			13	862.364	46.6749	2.85	676.475
ConcAge	FALSE			14	683.635	41.0044	3.15	676.475
ConcSwap	FALSE			15	767.303	42.4015	3.15	752.704
1st Symbol-row	1			16	710.225	40.9698	2.85	752.704
				17	763.656	42.3355	2.85	676.475
				18	738.251	42.7457	ErrBox	ErrBox
				19	930.485	50.9818	3.85	687.413
				20	739.368	55.4079	4.15	687.413
				21	736.36	53.6653	4.15	765.593
				22	754.407	51.4526	3.85	765.593
				23	781.723	50.9892	3.85	687.413
				IsoLine	IsoLine	IsoLine	ErrBox	ErrBox
							4.85	684.571
							5.15	684.571
							5.15	767.487
							4.85	767.487
							4.85	684.571
							ErrBox	ErrBox
							5.85	658.774
							6.15	658.774
							6.15	733.909
							5.85	733.909
							5.85	658.774
							ErrBox	ErrBox
							6.85	678.975
							7.15	678.975
							7.15	755.893
							6.85	755.893
							6.85	678.975
							ErrBox	ErrBox
							7.85	751.474
							8.15	751.474
							8.15	835.834
							7.85	835.834
							7.85	751.474
							ErrBox	ErrBox
							8.85	706.761
							9.15	706.761
							9.15	786.17
							8.85	786.17
							8.85	706.761
							ErrBox	ErrBox
							9.85	606.009
							10.15	606.009
							10.15	678.034
							9.85	678.034
							9.85	606.009
							ErrBox	ErrBox
							10.85	640.85
							11.15	640.85
							11.15	714.562
							10.85	714.562
							10.85	640.85
							ErrBox	ErrBox
							11.85	665.334
							12.15	665.334
							12.15	741.05
							11.85	741.05
							11.85	665.334
							ErrBox	ErrBox
							12.85	815.689
							13.15	815.689
							13.15	909.039
							12.85	909.039
							12.85	815.689
							ErrBox	ErrBox
							13.85	642.63
							14.15	642.63
							14.15	724.639
							13.85	724.639
							13.85	642.63
							ErrBox	ErrBox
							14.85	724.901
							15.15	724.901
							15.15	809.704
							14.85	809.704
							14.85	724.901
							ErrBox	ErrBox
							15.85	669.256
							16.15	669.256
							16.15	751.195
							15.85	751.195
							15.85	669.256
							ErrBox	ErrBox
							16.85	721.32
							17.15	721.32
							17.15	805.991
							16.85	805.991
							16.85	721.32
							ErrBox	ErrBox
							17.85	695.505
							18.15	695.505
							18.15	780.997
							17.85	780.997
							17.85	695.505
							ErrBox	ErrBox
							18.85	879.504
							19.15	879.504
							19.15	981.467
							18.85	981.467
							18.85	879.504
							ErrBox	ErrBox
							19.85	683.96
							20.15	683.96
							20.15	794.776
							19.85	794.776
							19.85	683.96
							ErrBox	ErrBox
							20.85	682.695
							21.15	682.695
							21.15	790.026
							20.85	790.026
							20.85	682.695
							ErrBox	ErrBox
							21.85	702.955
							22.15	702.955
							22.15	805.86
							21.85	805.86
							21.85	702.955
							ErrBox	ErrBox
							22.85	730.734
							23.15	730.734
							23.15	832.712
							22.85	832.712
							22.85	730.734
							ErrBox	ErrBox

## Sheet: PlotDat5
Source sheet	Sheet1	0.2	674.822	1	675.612	43.4018	0.85	632.211
Plot name	Average0	13.8	674.822	2	661.496	43.4006	1.15	632.211
Plot Type	15			3	650.496	43.3479	1.15	719.014
1st free col	8			4	678.441	43.439	0.85	719.014
Sigma Level	2			5	690.795	43.0516	0.85	632.211
Absolute Errs	TRUE			6	662.38	44.1229	ErrBox	ErrBox
Symbol Type	1			7	694.785	43.0056	1.85	618.096
Inverse Plot	FALSE			8	709.209	43.5588	2.15	618.096
Color Plot	TRUE			9	691.568	43.2166	2.15	704.897
3D plot	FALSE			10	657.197	43.4926	1.85	704.897
Linear	FALSE			11	738.414	44.1793	1.85	618.096
Data Range	D56:D69,F56:F69			12	627.453	44.7778	ErrBox	ErrBox
Filled Symbols	TRUE			13	627.855	46.1358	2.85	607.148
ConcAge	FALSE			IsoLine	IsoLine	IsoLine	3.15	607.148
ConcSwap	FALSE						3.15	693.844
1st Symbol-row	1						2.85	693.844
							2.85	607.148
							ErrBox	ErrBox
							3.85	635.002
							4.15	635.002
							4.15	721.879
							3.85	721.879
							3.85	635.002
							ErrBox	ErrBox
							4.85	647.744
							5.15	647.744
							5.15	733.847
							4.85	733.847
							4.85	647.744
							ErrBox	ErrBox
							5.85	618.257
							6.15	618.257
							6.15	706.503
							5.85	706.503
							5.85	618.257
							ErrBox	ErrBox
							6.85	651.779
							7.15	651.779
							7.15	737.79
							6.85	737.79
							6.85	651.779
							ErrBox	ErrBox
							7.85	665.65
							8.15	665.65
							8.15	752.768
							7.85	752.768
							7.85	665.65
							ErrBox	ErrBox
							8.85	648.351
							9.15	648.351
							9.15	734.784
							8.85	734.784
							8.85	648.351
							ErrBox	ErrBox
							9.85	613.705
							10.15	613.705
							10.15	700.69
							9.85	700.69
							9.85	613.705
							ErrBox	ErrBox
							10.85	694.235
							11.15	694.235
							11.15	782.594
							10.85	782.594
							10.85	694.235
							ErrBox	ErrBox
							11.85	582.676
							12.15	582.676
							12.15	672.231
							11.85	672.231
							11.85	582.676
							ErrBox	ErrBox
							12.85	581.719
							13.15	581.719
							13.15	673.991
							12.85	673.991
							12.85	581.719
							ErrBox	ErrBox

## Sheet: PlotDat6
Source sheet	Sheet1	0.2	742.61	1	734.126	45.4287	0.85	688.697
Plot name	Average2	12.8	742.61	2	740.632	46.7966	1.15	688.697
Plot Type	15			3	735.546	45.6756	1.15	779.555
1st free col	8			4	747.953	46.2696	0.85	779.555
Sigma Level	2			5	774.208	46.8948	0.85	688.697
Absolute Errs	TRUE			6	732.892	45.0539	ErrBox	ErrBox
Symbol Type	1			7	733.739	44.497	1.85	693.835
Inverse Plot	FALSE			8	740.25	44.2131	2.15	693.835
Color Plot	TRUE			9	746.832	44.3653	2.15	787.428
3D plot	FALSE			10	722.747	43.9653	1.85	787.428
Linear	FALSE			11	744.305	44.1935	1.85	693.835
Data Range	D70:D82,F70:F82			12	761.143	44.7071	ErrBox	ErrBox
Filled Symbols	TRUE			IsoLine	IsoLine	IsoLine	2.85	689.87
ConcAge	FALSE						3.15	689.87
ConcSwap	FALSE						3.15	781.221
1st Symbol-row	1						2.85	781.221
							2.85	689.87
							ErrBox	ErrBox
							3.85	701.684
							4.15	701.684
							4.15	794.223
							3.85	794.223
							3.85	701.684
							ErrBox	ErrBox
							4.85	727.313
							5.15	727.313
							5.15	821.103
							4.85	821.103
							4.85	727.313
							ErrBox	ErrBox
							5.85	687.838
							6.15	687.838
							6.15	777.946
							5.85	777.946
							5.85	687.838
							ErrBox	ErrBox
							6.85	689.242
							7.15	689.242
							7.15	778.236
							6.85	778.236
							6.85	689.242
							ErrBox	ErrBox
							7.85	696.037
							8.15	696.037
							8.15	784.464
							7.85	784.464
							7.85	696.037
							ErrBox	ErrBox
							8.85	702.467
							9.15	702.467
							9.15	791.198
							8.85	791.198
							8.85	702.467
							ErrBox	ErrBox
							9.85	678.781
							10.15	678.781
							10.15	766.712
							9.85	766.712
							9.85	678.781
							ErrBox	ErrBox
							10.85	700.112
							11.15	700.112
							11.15	788.499
							10.85	788.499
							10.85	700.112
							ErrBox	ErrBox
							11.85	716.436
							12.15	716.436
							12.15	805.85
							11.85	805.85
							11.85	716.436
							ErrBox	ErrBox

## Sheet: Sheet1
Supplementary Table S6 Temperature estimation of zircon crystallization deduced from the Ti-in-zircon thermometer of Ferry and Watson (2007).
Sample		LA-ICP-MS	Temperature (oC)
Rock body	No.	system	aSiO2=1 aTiO2=0.5
KRG	9-2a No.1 core	α	691.364	±	37.8178
KRG	9-2a No.1 rim	α	695.069	±	38.0818
KRG	9-2b No.1 rim	α	714.589	±	38.1146
KRG	9-2b No.2 rim1	α	726.503	±	39.0902
KRG	9-2c No.1 core	α	726.029	±	41.4578
KRG	9-2c No.2 core	α	696.341	±	37.5672
KRG	9-2c No.3 core	α	717.434	±	38.4588
KRG	9-2c No.4 rim	α	793.654	±	42.18
KRG	9-2c No.5 core	α	746.465	±	39.7045
KRG	9-2c No.5 rim	α	642.022	±	36.0128
KRG	9-2d No.2 rim1	α	677.706	±	36.8558
KRG	9-2d No.2 rim2	α	703.192	±	37.8579
KRG	9-2d No.3 core	α	862.364	±	46.6749
KRG	9-2e No.2 core	α	683.635	±	41.0044
KRG	9-2e No.3 rim	α	767.303	±	42.4015
KRG	9-2e No.4 core	α	710.225	±	40.9698
KRG	9-2e No.4 rim	α	763.656	±	42.3355
KRG	9-2f No.1 core	α	738.251	±	42.7457
KRG	9-2f No.2 core	α	930.485	±	50.9818
KRG	9-2g-3-1	β	739.368	±	55.4079
KRG	9-2g-20-1	β	736.36	±	53.6653
KRG	6-2g-2-1	β	754.407	±	51.4526
KRG	6-2g-4-1	β	781.723	±	50.9892
			aSiO2=1 aTiO2=1
OKG	BZR12-1	α	666.543	±	35.165
OKG	BZR12-2	α	676.419	±	35.642
OKG	BZR12-7	α	720.222	±	37.9248
OKG	BZR1-11	α	705.335	±	37.1223
OKG	BZR2-15	α	724.036	±	45.0869
OKG	BZR2-16	α	675.525	±	44.8618
OKG	BZR15-23	α	620.554	±	33.1941
OKG	BZR15-25	α	550.671	±	30.7597
OKG	BZR15-26	α	852.529	±	45.7
OKG	BZR3-28	α	695.711	±	36.626
OKG	BZR35-31	α	623.742	±	33.2931
OKG	BZR35-32	α	616.878	±	33.0678
OKG	BZR6-34	α	658.793	±	34.8001
OKG	BZR38-35	α	637.466	±	33.8731
OKG	BZR42-40	α	687.461	±	36.256
OKG	BZR7-74	α	665.233	±	35.1539
OKG	BZR16-41	α	676.665	±	36.3313
OKG	BZR16-42	α	695.095	±	37.208
OKG	BZR43-45	α	683.308	±	36.8469
OKG	BZR44-46	α	694.192	±	37.3854
OKG	BZR31-49	α	660.748	±	35.9738
OKG	BZR31-50	α	670.997	±	36.3105
OKG	BZR28-52	α	678.989	±	36.7414
OKG	BZR40-53	α	716.236	±	38.3923
OKG	BZR24-54	α	890.851	±	53.7428
TKG	DH6-2-22	β	675.612	±	43.4018
TKG	DH6-2-3-1	β	661.496	±	43.4006
TKG	DH6-2-3-2	β	650.496	±	43.3479
TKG	DH6-2-7-1	β	678.441	±	43.439
TKG	DH6-2-7-2	β	690.795	±	43.0516
TKG	DH6-2-6	β	662.38	±	44.1229
TKG	DH6-2-10	β	694.785	±	43.0056
TKG	DH6-2-13	β	709.209	±	43.5588
TKG	DH6-2-16	β	691.568	±	43.2166
TKG	DH6-2-1	β	657.197	±	43.4926
TKG	DH6-2-5-2	β	738.414	±	44.1793
TPC	004-01-Zr08	β	734.126	±	45.4287
TPC	004-01-Zr09	β	740.632	±	46.7966
TPC	004-01-Zr10	β	735.546	±	45.6756
TPC	004-01-Zr11	β	747.953	±	46.2696
TPC	004-01-Zr03	β	732.892	±	45.0539
TPC	004-02-Zr01	β	733.739	±	44.497
TPC	004-02-Zr02	β	740.25	±	44.2131
TPC	004-02-Zr07-1	β	746.832	±	44.3653
TPC	004-02-Zr07-2	β	722.747	±	43.9653
TPC	004-02-Zr08-1	β	744.305	±	44.1935
TPC	004-02-Zr08-2	β	761.143	±	44.7071
